# Supplementary material for: Isolation and cultivation of candidate phyla radiation Saccharibacteria (TM7) bacteria in coculture with bacterial hosts
Source: J Oral Microbiol. 2020 Sep 6;12(1):1814666. doi: 10.1080/20002297.2020.1814666 (PMC7651992; doi:10.1080/20002297.2020.1814666)
Supplement: Supplemental Material [file ZJOM_A_1814666_SM6805.zip]

Archive with 3 entries (2 files):
- Supplementary/
- Supplementary/Supp_file_1_16S_rRNA_FASTA_Alignment.txt
- Supplementary/Supp_file_2_79aa_FASTA_Alignment.txt
