# Supplementary material for: Isolation and cultivation of candidate phyla radiation Saccharibacteria (TM7) bacteria in coculture with bacterial hosts
Source: J Oral Microbiol. 2020 Sep 6;12(1):1814666. doi: 10.1080/20002297.2020.1814666 (PMC7651992; doi:10.1080/20002297.2020.1814666)
Supplement: Supplemental Material [file ZJOM_A_1814666_SM6805.zip › Supplementary/Supp_file_1_16S_rRNA_FASTA_Alignment.txt]

>TM7 [G-1] bacterium HMT-488 Strain AC001 {CP040003}
--------------------GAGTTTGATCCTGGCTCAGGATGAATGCTGGCGGCGTGCCTAACACATGCAAGTCGAGCGGCAGCGG-----------GTTCTGCACTATCAACTTGAAGCCTGGACGCGGGGATTTCCGAAGGGAAGTCAGCCGCATCATTTC---CAAA--GGAGTGAGTGTCTGGGGTGATTTCAAACT-GATAGTGCAGAAT----------------------GCCGGCGAGCGGCGAACGGCTGAGTAACGCGTAGG-AATTTG-CCCCAAAG-TGAGGGATAACTGCCCGAAAGGGTAGCTAATACCGCATATG--GTC---------TTCG---------GAT-TAAA-GGA-----------TTTA-------------------------------------------------------------------------------------------------------------------------------------------------------------------------------TCC-GCTTTGGGAGAAGCCTGCGTTGGATTA-GGTTGTTGGTG-AGGTAATGGCTCACCAAGCCGACGATCCATAGCTGGTCTGAGAGGATGATCAGCCAGACTGGAACTGAGACACGGTCCAGACTCCTACGGGAGGCAGCAGTGAGGAATCTTCCACAATGGGC-GAAAGCCTGATGGAGCAACGCCGCGTGAAGGAT-GAAGGCC--TTCG-GGTTGTAAACTTCTTTTATGAGTGAAG-AAT---------------------------------ATGA-CGGTAACTCAT-GAATAAGCACCGGCTAACTACGTGCCAGCAGCCGCGGTCATACGTAGGGTGCAAGCATTATCCGGAGTGACTGGGCGTAAAGAGTTGCGTAGGCGGTAAGTCAAGTGA--ATAGTGAAACCTGGTGGCTCAACCATACAGACTATTATTCAAACTGGCT-TACTCGAGAATGGTAGAGGTAACTGGAATTTCTTGTGTAGGAGTGAAATCCGTAGATATAAGAAGGAACACCAATGG-CGTAGGCAGGTTACTGGGCC-ATTTCTGACGCTAAGGCACGAAAGCGTGGGGAGCGAACCGGATTAGATACCCGG-GTAGTCCACGCCGTAAACGATGGATACTAGCTGTTGGAGG----------------TATCGACC-----------------CCTTCAGTAGCGAA-GCTAACGCGTTAAGTATCCCGCCTGTGGAGTACGG-CCGCAAGGCTAAAACATAA-AGGAATTGACGGGGACCCGCACAAGCGGTGGATTATGTTCTTTAATTCGATGATAACCGAAGAACCTTACCAGGGCTTGACA-TCTA-GGG-AA-GGTCTGC--GAAA--GTAGACT-GTG----CC-TTTT-GG----AACCCTG-TGA-CAGGTGATGCATGGCCGTCGTCAGCTCGTGTCGTGAGATGTTAGGTTAAGTCCTTCAACGAGCGCAACCCTTGCAAGTAG-TTG------------TATT-----------TTTCTACTTGGACTGCCCCG-GTAACGGG-GAGGAAGGAGGGGATGATGTCAGGTCAGTATTTCCCTTACGTCCTGGGCTAGAAACGTAATACAATGGCTAG-TACAATGCG---CAGCGAAGCCGCGAGGTGAAGCAA-AT-CGC-ATCAAAGCTAGTCCCAGTTCGGATTGGAGGCTGAAACTCGCCTCCATGAAGTCGGAATCGCTAGTAATCGCAAATCAGC-AAGTTGCGGTGAATACGTTCCCGGGTCTTGTACACACCGCCCGTCAAACCATGAAAGTGACCAACACCCGAAGTCC----------GA-----TTCG-----TC--------GGCCTAAGGTGGGGGGCATGATTGGGGTTAAGTCGTAACAAGGTATCCGTACCGGAAGGTGCGGATGGATTACCTCCTTT---------------------------------------------
>TM7 [G-1] bacterium HMT-488 Strain AC002 {CP040002}
--------------------GAGTTTGATCCTGGCTCAGGATGAATGCTGGCGGCGTGCCTAACACATGCAAGTCGAGCGGCAGCGG-----------GTTCTGCACTATCAACTTGAAGCCTGGACGCGGGGATTTCCGAAGGGAAATCAGCCGCATCATTTC---CAAA--GGAGTGAGTGTCTGGGGTGATTTCAAACT-GATAGTGCAGAAT----------------------GCCGGCGAGCGGCGAACGGCTGAGTAACGCGTAGG-AATTTG-CCCCAAAG-TGAGGGATAACTGCCCGAAAGGGTAGCTAATACCGCATATG--GTC---------TTCG---------GAT-TAAA-GGA-----------TTTA-------------------------------------------------------------------------------------------------------------------------------------------------------------------------------TCC-GCTTTGGGAGAAGCCTGCGTTGGATTA-GGTTGTTGGTG-AGGTAATGGCTCACCAAGCCGACGATCCATAGCTGGTCTGAGAGGATGATCAGCCAGACTGGAACTGAGACACGGTCCAGACTCCTACGGGAGGCAGCAGTGAGGAATCTTCCACAATGGGC-GAAAGCCTGATGGAGCAACGCCGCGTGAAGGAT-GAAGGCC--TTCG-GGTTGTAAACTTCTTTTATGAGTGAAG-AAT---------------------------------ATGA-CGGTAACTCAT-GAATAAGCACCGGCTAACTACGTGCCAGCAGCCGCGGTCATACGTAGGGTGCAAGCATTATCCGGAGTGACTGGGCGTAAAGAGTTGCGTAGGCGGTAAGTCAAGTGA--ATAGTGAAACCTGGTGGCTCAACCATACAGACTATTATTCAAACTGGCT-TACTCGAGAATGGTAGAGGTAACTGGAATTTCTTGTGTAGGAGTGAAATCCGTAGATATAAGAAGGAACACCAATGG-CGTAGGCAGGTTACTGGGCC-ATTTCTGACGCTAAGGCACGAAAGCGTGGGGAGCGAACCGGATTAGATACCCGG-GTAGTCCACGCCGTAAACGATGGATACTAGCTGTTGGAGG----------------TATCGACC-----------------CCTTCAGTAGCGAA-GCTAACGCGTTAAGTATCCCGCCTGTGGAGTACGG-CCGCAAGGCTAAAACATAA-AGGAATTGACGGGGACCCGCACAAGCGGTGGATTATGTTCTTTAATTCGATGATAACCGAAGAACCTTACCAGGGCTTGACA-TCTA-GGG-AA-GGTCTGC--GAAA--GTAGACT-GTG----CC-TTTT-GG----AACCCTG-TGA-CAGGTGATGCATGGCCGTCGTCAGCTCGTGTCGTGAGATGTTAGGTTAAGTCCTTCAACGAGCGCAACCCTTGCAAGTAG-TTG------------TATT-----------TTTCTACTTGGACTGCCCCG-GTAACGGG-GAGGAAGGAGGGGATGATGTCAGGTCAGTATTTCCCTTACGTCCTGGGCTAGAAACGTAATACAATGGCTAG-TACAATGCG---CAGCGAAGCCGCGAGGTGAAGCAA-AT-CGC-ATCAAAGCTAGTCCCAGTTCGGATTGGAGGCTGAAACTCGCCTCCATGAAGTCGGAATCGCTAGTAATCGCAAATCAGC-AAGTTGCGGTGAATACGTTCCCGGGTCTTGTACACACCGCCCGTCAAACCATGAAAGTGACCAACACCCGAAGTCC----------GA-----TTCG-----TC--------GGCCTAAGGTGGGGGGCATGATTGGGGTTAAGTCGTAACAAGGTATCCGTACCGGAAGGTGCGGATGGATTACCTCCTTT---------------------------------------------
>TM7 [G-1] bacterium HMT-488 Strain FS04P {depositing}
--------------------GAGTTTGATCCTGGCTCAGGATGAATGCTGGCGGCGTGCCTAACACATGCAAGTCGAGCGGCAGCGG-----------GTTCTGCACTATCAACTTGAAGCCTGGACGCGGGGATTTCCGAAGGGAAATCAGCCGCATCATTTC---CAAA--GGAGTGAGTGTCTGGGGTGATTTCAAACT-GATAGTGCAGAAT----------------------GCCGGCGAGCGGCGAACGGCTGAGTAACGCGTAGG-AATTTG-CCCCAAAG-TGAGGGATAACTGCCCGAAAGGGTAGCTAATACCGCATATG--GTC---------TTCG---------GAT-TAAA-GGA-----------TTTA-------------------------------------------------------------------------------------------------------------------------------------------------------------------------------TCC-GCTTTGGGAGAAGCCTGCGTTGGATTA-GGTTGTTGGTG-AGGTAATGGCTCACCAAGCCGACGATCCATAGCTGGTCTGAGAGGATGATCAGCCAGACTGGAACTGAGACACGGTCCAGACTCCTACGGGAGGCAGCAGTGAGGAATCTTCCACAATGGGC-GAAAGCCTGATGGAGCAACGCCGCGTGAAGGAT-GAAGGCC--TTCG-GGTTGTAAACTTCTTTTATGAGTGAAG-AAT---------------------------------ATGA-CGGTAACTCAT-GAATAAGCACCGGCTAACTACGTGCCAGCAGCCGCGGTCATACGTAGGGTGCAAGCATTATCCGGAGTGACTGGGCGTAAAGAGTTGCGTAGGCGGTAAGTCAAGTGA--ATAGTGAAACCTGGTGGCTCAACCATACAGACTATTATTCAAACTGGCT-TACTCGAGAATGGTAGAGGTAACTGGAATTTCTTGTGTAGGAGTGAAATCCGTAGATATAAGAAGGAACACCAATGG-CGTAGGCAGGTTACTGGGCC-ATTTCTGACGCTAAGGCACGAAAGCGTGGGGAGCGAACCGGATTAGATACCCGG-GTAGTCCACGCCGTAAACGATGGATACTAGCTGTTGGAGG----------------TATCGACC-----------------CCTTCAGTAGCGAA-GCTAACGCGTTAAGTATCCCGCCTGTGGAGTACGG-CCGCAAGGCTAAAACATAA-AGGAATTGACGGGGACCCGCACAAGCGGTGGATTATGTTCTTTAATTCGATGATAACCGAAGAACCTTACCAGGGCTTGACA-TCTA-GGG-AA-GGTCTGC--GAAA--GTAGACT-GTG----CC-TTTT-GG----AACCCTG-TGA-CAGGTGATGCATGGCCGTCGTCAGCTCGTGTCGTGAGATGTTAGGTTAAGTCCTTCAACGAGCGCAACCCTTGCAAGTAG-TTG------------TATT-----------TTTCTACTTGGACTGCCCCG-GTAACGGG-GAGGAAGGAGGGGATGATGTCAGGTCAGTATTTCCCTTACGTCCTGGGCTAGAAACGTAATACAATGGCTAG-TACAATGCG---CAGCGAAGCCGCGAGGTGAAGCAA-AT-CGC-ATCAAAGCTAGTCCCAGTTCGGATTGGAGGCTGAAACTCGCCTCCATGAAGTCGGAATCGCTAGTAATCGCAAATCAGC-AAGTTGCGGTGAATACGTTCCCGGGTCTTGTACACACCGCCCGTCAAACCATGAAAGTGACCAACACCCGAAGTCC----------GA-----TTCG-----TC--------GGCCTAAGGTGGGGGGCATGATTGGGGTTAAGTCGTAACAAGGTATCCGTACCGGAAGGTGCGGATGGATTACCTCCTTT---------------------------------------------
>TM7 [G-1] bacterium HMT-488 Strain FS09P {depositing}
--------------------GAGTTTGATCCTGGCTCAGGATGAATGCTGGCGGCGTGCCTAACACATGCAAGTCGAGCGGCAGCGG-----------GTTCTGCACTATCAACTTGAAGCCTGGACGCGGGGATTTCCGAAGGGAAATCAGCCGCATCATTTC---CAAA--GGAGTGAGTGTCTGGGGTGATTTCAAACT-GATAGTGCAGAAT----------------------GCCGGCGAGCGGCGAACGGCTGAGTAACGCGTAGG-AATTTG-CCCCAAAG-TGAGGGATAACTGCCCGAAAGGGTAGCTAATACCGCATATG--GTC---------TTCG---------GAT-TAAA-GGA-----------TTTA-------------------------------------------------------------------------------------------------------------------------------------------------------------------------------TCC-GCTTTGGGAGAAGCCTGCGTTGGATTA-GGTTGTTGGTG-AGGTAATGGCTCACCAAGCCGACGATCCATAGCTGGTCTGAGAGGATGATCAGCCAGACTGGAACTGAGACACGGTCCAGACTCCTACGGGAGGCAGCAGTGAGGAATCTTCCACAATGGGC-GAAAGCCTGATGGAGCAACGCCGCGTGAAGGAT-GAAGGCC--TTCG-GGTTGTAAACTTCTTTTATGAGTGAAG-AAT---------------------------------ATGA-CGGTAACTCAT-GAATAAGCACCGGCTAACTACGTGCCAGCAGCCGCGGTCATACGTAGGGTGCAAGCATTATCCGGAGTGACTGGGCGTAAAGAGTTGCGTAGGCGGTTTAATAAGTGA--ATAGTGAAACCTGGTGGCTCAACCATACAGACTATTATTCAAACTGTTA-AACTCGAGAATGGTAGAGGTAACTGGAATTTCTTGTGTAGGAGTGAAATCCGTAGATATAAGAAGGAACACCGATGG-CGTAGGCAGGTTACTGGGCC-ATTTCTGACGCTAAGGCACGAAAGCGTGGGGAGCGAACCGGATTAGATACCCGG-GTAGTCCACGCCGTAAACGATGGATACTAGCTGTTGGAGG----------------TATCGACC-----------------CCTTCAGTAGCGAA-GCTAACGCGTTAAGTATCCCGCCTGTGGAGTACGG-CCGCAAGGCTAAAACATAA-AGGAATTGACGGGGACCCGCACAAGCGGTGGATTATGTTCTTTAATTCGATGATAACCGAAGAACCTTACCAGGGCTTGACA-TCCA-GGG-AA-GGTCTGC--GAAA--GTAGACT-GTG----CC-TTTT-GG----AACCCTG-TGA-CAGGTGATGCATGGCCGTCGTCAGCTCGTGTCGTGAGATGTTAGGTTAAGTCCTTCAACGAGCGCAACCCTTGCAAGTAG-TTG------------TATT-----------TTTCTACTTGGACTGCCCCG-GTAACGGG-GAGGAAGGAGGGGATGATGTCAGGTCAGTATTTCCCTTACGTCCTGGGCTAGAAACGTAATACAATGGCTAG-TACAATGCG---CAGCGAAGCCGCGAGGTGAAGCAA-AT-CGC-ATCAAAGCTAGTCCCAGTTCGGATTGGAGGCTGAAACTCGCCTCCATGAAGTCGGAATCGCTAGTAATCGCAAATCAGC-AAGTTGCGGTGAATACGTTCCCGGGTCTTGTACACACCGCCCGTCAAACCATGAAAGTGACCAACACCCGAAGTCC----------GA-----TTCG-----TC--------GGCCTAAGGTGGGGGGCATGATTGGGGTTAAGTCGTAACAAGGTATCCGTACCGGAAGGTGCGGATGGATTACCTCCTTT---------------------------------------------
>TM7 [G-1] bacterium HMT-488 Strain FS15P {depositing}
--------------------GAGTTTGATCCTGGCTCAGGATGAATGCTGGCGGCGTGCCTAACACATGCAAGTCGAGCGGCAGCGG-----------GTTCTGCACTATCAACTTGAAGCCTAGACGCGGGGATTTCC-AAGGGAAATCAGCCGCATCATTTC---CAAA--GGAGTGAGTGTCTGGGGTGATTTCAAACT-GATAGTGCAGAAT----------------------GCCGGCGAGCGGCGAACGGCTGAGTAACGCGTAGG-AATTTG-CCCCAAAG-TGAGGGATAACTGCCCGAAAGGGTAGCTAATACCGCATATG--GTC---------TTCG---------GAT-TAAA-GGA-----------TTTA-------------------------------------------------------------------------------------------------------------------------------------------------------------------------------TCC-GCTTTGGGAGAAGCCTGCGTTGGATTA-GGTAGTTGGTA-GGGTAATGGCCTACCAAGCCGACGATCCATAGCTGGTCTGAGAGGATGATCAGCCAGACTGGAACTGAGATACGGTCCAGACTCCTACGGGAGGCAGCAGTGAGGAATCTTCCACAATGGGC-GAAAGCCTGATGGAGCAACGCCGCGTGAAGGAT-GAAGGCC--TTCG-GGTTGTAAACTTCTTTTATGAGTGAAG-AAT---------------------------------ATGA-CGGTAACTCAT-GAATAAGCACCGGCTAACTACGTGCCAGCAGCCGCGGTCATACGTAGGGTGCGAGCATTATCCGGAGTGACTGGGCGTAAAGAGTTGCGTAGGCGGTTTAATAAGTGA--ATAGTGAAACCTGGTGGCTCAACCATACAGACTATTATTCAAACTGTTA-AACTCGAGAATGGTAGAGGTAACTGGAATTTCTTGTGTAGGAGTGAAATCCGTAGATATAAGAAGGAACACCGATGG-CGTAGGCAGGTTACTGGGCC-ATTTCTGACGCTAAGGCACGAAAGCGTGGGGAGCGAACCGGATTAGATACCCGG-GTAGTCCACGCCGTAAACGATGGATACTAGCTGTTGGAGG----------------TATCGACC-----------------CCTTCAGTAGCGAA-GCTAACGCGTTAAGTATCCCGCCTGTGGAGTACGG-CCGCAAGGCTAAAACATAA-AGGAATTGACGGGGACCCGCACAAGCGGTGGATTATGTTCTTTAATTCGATGATAACCGAAGAACCTTACCAGGGCTTGACA-TCCA-GGG-AA-GGTCTGC--GAAA--GTAGACT-GTG----CC-TTTT-GG----AACCCTG-TGA-CAGGTGATGCATGGCCGTCGTCAGCTCGTGTCGTGAGATGTTAGGTTAAGTCCTTCAACGAGCGCAACCCTTGCAAGTAG-TTG------------TATT-----------TTTCTACTTGGACTGCCCCG-GTAACGGG-GAGGAAGGAGGGGATGATGTCAGGTCAGTATTTCCCTTACGTCCTGGGCTAGAAACGTAATACAATGGCTAG-TACAATGCG---CAGCGAAGCCGCGAGGTGAAGCAA-AT-CGC-ATCAAAGCTAGTCCCAGTTCGGATTGGAGGCTGAAACTCGCCTCCATGAAGTCGGAATCGCTAGTAATCGCAAATCAGC-AAGTTGCGGTGAATACGTTCCCGGGTCTTGTACACACCGCCCGTCAAACCATGAAAGTGACCAACACCCGAAGTCC----------GA-----TTCG-----TC--------GGCCTAAGGTGGGGGGCATGATTGGGGTTAAGTCGTAACAAGGTATCCGTACCGGAAGGTGCGGATGGATTACCTCCTTT---------------------------------------------
>TM7 [G-1] bacterium HMT-488 Strain CM002 {CP049998}
--------------------GAGTTTGATCCTGGCTCAGGATGAATGCTGGCGGCGTGCCTAACACATGCAAGTCGAGCGGCAGCGG-----------GTTCTGCACTATCAACTTGAAGCCTGGACGCGGGGATTTCC-AAAGGAAATCAGCCGCATCATTTT---GAAA--GAGATGAGTGTCTGGGGTGACTTCGAACT-GATAGTGCAGAAT----------------------GCCGGCGAGCGGCGAACGGCTGAGTAACGCGTAGG-AATTTG-CCCCAAAG-TGAGGAATAACTGCCCGAAAGGGTAGCTAATGCCGCATATG--GTC---------TTCG---------GAT-TAAA-GGA-----------TTTA-------------------------------------------------------------------------------------------------------------------------------------------------------------------------------TCC-GCTTTGGGAGAAGCCTGCGTTGGATTA-GGTTGTTGGTA-GGGTAATGGCCTACCAAGCCGACGATCCATAGCTGGTCTGAGAGGATGATCAGCCAGACTGGAACTGAGACACGGTCCAGACTCCTACGGGAGGCAGCAGTGAGGAATCTTCCACAATGGGC-GAAAGCCTGATGGAGCAACGCCGCGTGAAGGAT-GAAGGCC--TTCG-GGTTGTAAACTTCTTTTATGAGTGAAG-AAT---------------------------------ATGA-CGGTAACTCAT-GAATAAGCACCGGCTAACTACGTGCCAGCAGCCGCGGTCATACGTAGGGTGCAAGCATTATCCGGAGTGACTGGGCGTAAAGAGTTGCGTAGGCGGTTTAATAAGTGA--ATAGTGAAACCTGGTGGCTCAACCATACAGACTATTATTCAAACTGTTA-AACTCGAGAATGGTAGAGGTAACTGGAATTTCTTGTGTAGGAGTGAAATCCGTAGATATAAGAAGGAACACCGATGG-CGTAGGCAGGTTACTGGGCC-ATTTCTGACGCTAAGGCACGAAAGCGTGGGGAGCGAACCGGATTAGATACCCGG-GTAGTCCACGCCGTAAACGATGGATACTAGCTGTTGGAGG----------------TATCGACC-----------------CCTTCAGTAGCGAA-GCTAACGCGTTAAGTATCCCGCCTGTGGAGTACGG-CCGCAAGGCTAAAACATAA-AGGAATTGACGGGGACCCGCACAAGCGGTGGATTATGTTCTTTAATTCGATGATAACCGAAGAACCTTACCAGGGCTTGACA-TCCA-GGG-AA-GGTCTGC--GAAA--GTAGACT-GTG----CC-TTTT-GG----AACCCTG-TGA-CAGGTGATGCATGGCCGTCGTCAGCTCGTGTCGTGAGATGTTAGGTTAAGTCCTTCAACGAGCGCAACCCTTGCAAGTAG-TTG------------TATT-----------TTTCTACTTGGACTGCCCCG-GTAACGGG-GAGGAAGGAGGGGATGATGTCAGGTCAGTATTTCCCTTACGTCCTGGGCTAGAAACGTAATACAATGGCTAG-TACAATGCG---CAGCGAAGCCGCGAGGTGAAGCAA-AT-CGC-ATCAAAGCTAGTCCCAGTTCGGATTGGAGGCTGAAACTCGCCTCCATGAAGTCGGAATCGCTAGTAATCGCAAATCAGC-AAGTTGCGGTGAATACGTTCCCGGGTCTTGTACACACCGCCCGTCAAACCATGAAAGTGACCAACACCCGAAGTCC----------GA-----TTCG-----TC--------GGCCTAAGGTGGGGGGCATGATTGGGGTTAAGTCGTAACAAGGTATCCGTACCGGAAGGTGCGGATGGATTACCTCCTTT---------------------------------------------
>TM7 [G-1] bacterium HMT-488 Strain FS13P {depositing}
--------------------GAGTTTGATCCTGGCTCAGGATGAATGCTGGCGGCGTGCCTAACACATGCAAGTCGAGCGGCAGCGG-----------GTTCTGCACTATCAACTTGAAGCCTGGACGCGGGGATTTCC-AAAGGAAATCAGCCGCATCATTTC---GAAA-GAAAATGAGTGTCTAGGGTGACTTCGAACT-GATAGTGCAGAAT----------------------GCCGGCGAGCGGCGAACGGCTGAGTAACGCGTAGG-AATTTG-CCCCAAAG-TGAGGGATAACTGCCCGAAAGGGTAGCTAATACCGCATATG--GTC---------TTCG---------GAT-TAAA-GGA-----------TTTA-------------------------------------------------------------------------------------------------------------------------------------------------------------------------------TCC-GCTTTGGGAGAAGCCTGCGTTGGATTA-GGTTGTTGGTA-GGGTAATGGCCTACCAAGCCGACGATCCATAGCTGGTCTGAGAGGATGATCAGCCAGACTGGAACTGAGACACGGTCCAGACTCCTACGGGAGGCAGCAGTGAGGAATCTTCCACAATGGGC-GAAAGCCTGATGGAGCAACGCCGCGTGAAGGAT-GAAGGCC--TTCG-GGTTGTAAACTTCTTTTATGAGTGAAG-AAT---------------------------------ATGA-CGGTAACTCAT-GAATAAGCACCGGCTAACTACGTGCCAGCAGCCGCGGTCATACGTAGGGTGCAAGCATTATCCGGAGTGACTGGGCGTAAAGAGTTGCGTAGGCGGTTTAATAAGTGA--ATAGTGAAACCTGGTGGCTCAACCATACAGACTATTATTCAAACTGTTA-AACTCGAGAATGGTAGAGGTAACTGGAATTTCTTGTGTAGGAGTGAAATCCGTAGATATAAGAAGGAACACCGATGG-CGTAGGCAGGTTACTGGGCC-ATTTCTGACGCTAAGGCACGAAAGCGTGGGGAGCGAACCGGATTAGATACCCGG-GTAGTCCACGCCGTAAACGATGGATACTAGCTGTTGGAGG----------------TATCGACC-----------------CCTTCAGTAGCGAA-GCTAACGCGTTAAGTATCCCGCCTGTGGAGTACGG-CCGCAAGGCTAAAACATAA-AGGAATTGACGGGGACCCGCACAAGCGGTGGATTATGTTCTTTAATTCGATGATAACCGAAGAACCTTACCAGGGCTTGACA-TCCA-GGG-AA-GGTCTAC--GAAA--GTAGACT-GTG----CC-TTTT-GG----AACCCTG-TGA-CAGGTGATGCATGGCCGTCGTCAGCTCGTGTCGTGAGATGTTAGGTTAAGTCCTTCAACGAGCGCAACCCTTGCAAGTAG-TTG------------TATT-----------TTTCTACTTGGACTGCCCCG-GTAACGGG-GAGGAAGGAGGGGATGATGTCAGGTCAGTATTTCCCTTACGTCCTGGGCTAGAAACGTAATACAATGGCTAG-TACAATGCG---CAGCGAAGCCGCGAGGTGAAGCAA-AT-CGC-ATCAAAGCTAGTCCCAGTTCGGATTGGAGGCTGAAACTCGCCTCCATGAAGTCGGAATCGCTAGTAATCGCAAATCAGC-AAGTTGCGGTGAATACGTTCCCGGGTCTTGTACACACCGCCCGTCAAACCATGAAAGTGACCAACACCCGAAGTCC----------GA-----TTCG-----TC--------GGCCTAAGGTGGGGGGCATGATTGGGGTTAAGTCGTAACAAGGTATCCGTACCGGAAGGTGCGGATGGATTACCTCCTTT---------------------------------------------
>TM7 [G-1] bacterium HMT-488 Strain FS06A {depositing}
--------------------GAGTTTGATCCTGGCTCAGGATGAATGCTGGCGGCGTGCCTAACACATGCAAGTCGAGCGGCAGCGG-----------GTTCTGCACTATCAACTTGAAGCCTGGACGCGGGGATTTCC-AAGGGAAATCAGCCGCATCATTTC---GAAA--GAGATGAGTGTCTGGGGTGATTTCAAACT-GATAGTGCAGAAT----------------------GCCGGCGAGCGGCGAACGGCTGAGTAACGCGTAGG-AATTTG-CCCCAAAG-TGAGGGATAACTGCCCGAAAGGGTAGCTAATACCGCATATG--GTC---------TTCG---------GAT-TAAA-GGA-----------TTTA-------------------------------------------------------------------------------------------------------------------------------------------------------------------------------TCC-GCTTTGGGAGAAGCCTGCGTTGGATTA-GGTCGTTGGTA-GGGTAATGGCCTACCAAGCCGACGATCCATAGCTGGTCTGAGAGGATGATCAGCCAGACTGGAACTGAGACACGGTCCAGACTCCTACGGGAGGCAGCAGTGAGGAATCTTCCACAATGGGC-GAAAGCCTGATGGAGCAACGCCGCGTGAAGGAT-GAAGGCC--TTCG-GGTTGTAAACTTCTTTTATGAGTGAAG-AAT---------------------------------ATGA-CGGTAACTCAT-GAATAAGCACCGGCTAACTACGTGCCAGCAGCCGCGGTCATACGTAGGGTGCAAGCATTATCCGGAGTGACTGGGCGTAAAGAGTTGCGTAGGCGGTTTAATAAGTGA--ATAGTGAAACCTGGTGGCTCAACCATACAGACTATTATTCAAACTGTTA-AACTCGAGAGTGGTAGAGGTAACTGGAATTTCTAGTGTAGGAGTGAAATCCGTAGATATTAGAAGGAACACCGATGG-CGTAGGCAGGTTACTGGGCC-ATTTCTGACGCTAAGGCACGAAAGCGTGGGGAGCGAACCGGATTAGATACCCGG-GTAGTCCACGCCGTAAACGATGGATACTAGCTGTTGGAGG----------------TATCGACC-----------------CCTTCAGTAGCGAA-GCTAACGCGTTAAGTATCCCGCCTGTGGAGTACGG-CCGCAAGGCTAAAACATAA-AGGAATTGACGGGGACCCGCACAAGCGGTGGATTATGTTCTTTAATTCGATGATAACCGAAGAACCTTACCAGGGCTTGACA-TCCA-GGG-AA-GGTCTAT--GAAA--GTAGACT-GTG----CC-TTTT-GG----AACCCTG-TGA-CAGGTGATGCATGGCCGTCGTCAGCTCGTGTCGTGAGATGTTAGGTTAAGTCCTTCAACGAGCGCAACCCTTGTGAATAG-TTG------------TATT-----------TTTCTATTCAGACTGCCCCG-GTAACGGG-GAGGAAGGAGGGGATGATGTCAGGTCAGTATTTCCCTTACGTCCTGGGCTAGAAACGTAATACAATGGCTAG-TACAATGCG---CAGCGAAGCCGCGAGGTGAAGCAA-AT-CGC-ATCAAAGCTAGTCCCAGTTCGGATTGGAGGCTGAAACTCGCCTCCATGAAGTCGGAATCGCTAGTAATCGCAAATCAGC-AAGTTGCGGTGAATACGTTCCCGGGTCTTGTACACACCGCCCGTCAAACCATGAAAGTGACCAACACCCGAAGTCC----------GA-----TTCG-----TC--------GGCCTAAGGTGGGGGGCATGATTGGGGTTAAGTCGTAACAAGGTATCCGTACCGGAAGGTGCGGATGGATTACCTCCTTT---------------------------------------------
>TM7 [G-1] bacterium HMT-353 Clone EW055 {AF385500}
--------------------GAGTTTGATCCTGGCTCAGGATGAATGCTGGCGGCGTGCCTAACACATGCAAGTCGAGCGGCAGCGG-----------GTTCTGCACTATCAACTTGAAGCCTGGACGCGGGGATTTTC-AAAGGAAATCAGCCGTATCATTTC---GAAA--GGAGTGAGTGTCTGGGGTGACTTTGAACTTGATAGTGCAGAAT----------------------GTCGGCGAGCGGCGAACGGCTGAGTAACGCGTAGG-AATTTG-CCCCAAAG-TGAGGGATAACTGCCCGAAAGGGTAGCTAATACCGCATATG--GTC---------TTCG---------GAT-TAAA-GGA-----------TTTA-------------------------------------------------------------------------------------------------------------------------------------------------------------------------------TCATGCTTTGGGAGAAGCCTGCGTTGGATTA-GGTAGTTGGTA-GGGTAATGGCCTACCAAGCCGACGATCCATAGCTGGTCTGAGAGGATGATCAGCCAGACTGGAACTGAGACACGGTCCAGACTCCTACGGGAGGCAGCAGTGAGGAATCTTCCACAATGGGC-GAAAGCCTGATGGAGCAACGCCGCGTGAAGGAT-GAAGGCC--TTCG-GGTTGTAAACTTCTTTTATGAGTGAAG-AAT---------------------------------ATGA-CGGTAACTCAT-GAATAAGCACCGGCTAACTACGTGCCAGCAGCCGCGGTCATACGTAGGGTGCGAGCATTATCCGGAGTGACTGGGCGTAAAGAGTTGCGTAGGCGGTTTAATAAGTGA--ATAGTGAAACCTGGTGGCTCAACCATACAGACTATTATTCAAACTGTTA-AACTCGAGAATGGTAGAGGTAACTGGAATTTCTTGTGTAGGAGTGAAATCCGTAGATATAAGAAGGAACACCGATGG-CGTAGGCAGGTTACTGGGCC-ATTTCTGACGCTAAGGCACGAAAGCGTGGGGAGCGAACCGGATTAGATACCCGG-GTAGTCCACGCCGTAAACGATGGATACTAGCTGTTGGAGG----------------TATCGACC-----------------CCTTCAGTAGCGAA-GCTAACGCGTTAAGTATCCCGCCTGTGGAGTACGG-CCGCAAGGCTAAAACATAA-AGGAATTGACGGGGACCCGCACAAGCGGTGGATTATGTTCTTTAATTCGATGATAACCGAAGAACCTTACCAGGGCTTGACA-TCCA-GGG-AA-GGTCTAT--GAAA--GTAGACT-GTG----CC-TTTT-GG----AACCCTG-TGA-CAGGTGATGCATGGCCGTCGTCAGCTCGTGTCGTGAGATGTTAGGTTAAGTCCTTCAACGAGCGCAACCCTTGTGAATAG-TTG------------TATT-----------TTTCTATTCAGACTGCCCCG-GTAACGGG-GAGGAAGGAGGGGATGATGTCAGGTCAGTATTTCCCTTACGTCCTGGGCTAGAAACGTAATACAATGGCTAG-TACAATGCG---CAGCGAAGCCGCGAGGTGAAGCAA-AT-CGC-ATCAAAGCTAGTCCCAGTTCGGATTGCAGGCTGAAACTCGCCTGCATGAAGTCGGAATCGCTAGTAATCGCAAATCAGC-AAGTTGCGGTGAATACGTTCCCGGGTCTTGTACACACCGCCCGTCAAACCATGAAAGTGACCAACACCCGAAGTCC----------GA-----TTCG-----TC--------GGCCTAAGGTGGGGGGCATGATTGGGGTTAAGTCGTAACAAGGTATCCGTACCGGAAGGTGC---------------------------------------------------------------
>TM7 [G-1] bacterium HMT-488 Strain FS03P {depositing}
--------------------GAGTTTGATCCTGGCTCAGGATGAATGCTGGCGGCGTGCCTAACACATGCAAGTCGAGCGGCAGCGA-----------GTTCTGCACTGTCAACTTGAAGCCTGGACGCGGGGATTTCC-GAAGGAAATCAGCCGTATCATTTC---GAAA--GGAGTGAGTGTCTAGGGTGATTTCGAATT-GATGGTGCAGAAT----------------------GTCGGCGAGCGGCGAACGGCTGAGTAACGCGTAGG-AATTTG-CCCCAAAG-TGAGGGATAACTGCCCGAAAGGGTAGCTAATACCGCATATG--GTC---------TTCG---------GAT-TAAA-GGA-----------TTTA-------------------------------------------------------------------------------------------------------------------------------------------------------------------------------TCC-GCTTTGGGAGAAGCCTGCGTTGGATTA-GGTAGTTGGTA-GGGTAATAGCCTACCAAGCCGACGATCCATAGCTGGTCTGAGAGGATGATCAGCCAGACTGGAACTGAGACACGGTCCAGACTCCTACGGGAGGCAGCAGTGAGGAATCTTCCACAATGGGC-GAAAGCCTGATGGAGCAACGCCGCGTGAAGGAT-GAAGGCC--TTCG-GGTTGTAAACTTCTTTTATGAGTGAAG-AAT---------------------------------ATGA-CGGTAACTCAT-GAATAAGCACCGGCTAACTACGTGCCAGCAGCCGCGGTCATACGTAGGGTGCGAGCATTATCCGGAGTGACTGGGCGTAAAGAGTTGCGTAGGCGGTTTAATAAGTGA--ATAGTGAAACCTGGTGGCTCAACCATACAGACTATTATTCAAACTGTTA-AACTCGAGAATGGTAGAGGTAACTGGAATTTCTTGTGTAGGAGTGAAATCCGTAGATATAAGAAGGAACACCAATGG-CGTAGGCAGGTTACTGGGCC-ATTTCTGACGCTAAGGCACGAAAGCGTGGGGAGCGAACCGGATTAGATACCCGG-GTAGTCCACGCCGTAAACGATGGATACTAGCTGTTGGAGG----------------TATCGACC-----------------CCTTCAGTAGCGAA-GCTAACGCGTTAAGTATCCCGCCTGTGGAGTACGG-CCGCAAGGCTAAAACATAA-AGGAATTGACGGGGACCCGCACAAGCGGTGGATTATGTTCTTTAATTCGATGATAACCGAAGAACCTTACCAGGGCTTGACA-TCCA-GGG-AA-GGTCTGT--GAAA--GCAGACT-GTG----CC-TTTT-GG----AACCCTG-TGA-CAGGTGATGCATGGCCGTCGTCAGCTCGTGTCGTGAGATGTTAGGTTAAGTCCTTCAACGAGCGCAACCCTTGCAAGTAG-TTG------------TATT-----------TTTCTACTTGGACTGCCCCG-GTAACGGG-GAGGAAGGAGGGGATGATGTCAGGTCAGTATTTCCCTTACGTCCTGGGCTAGAAACGTAATACAATGGCTAG-TACAATGCG---CAGCGAAGCCGCGAGGTGAAGCAA-AT-CGC-ATCAAAGCTAGTCCCAGTTCGGATTGCAGGCTGAAACTCGCCTGCATGAAGTCGGAATCGCTAGTAATCGCAAATCAGC-AAGTTGCGGTGAATACGTTCCCGGGTCTTGTACACACCGCCCGTCAAACCATGAAAGTGACCAACACCCGAAGTCC----------GA-----TTCG-----TC--------GGCCTAAGGTGGGGGGCATGATTGGGGTTAAGTCGTAACAAGGTATCCGTACCGGAAGGTGCGGATGGATTACCTCCTTT---------------------------------------------
>TM7 [G-1] bacterium HMT-353 Podar {SDRL01000000}
--------------------GAGTTTGATCCTGGCTCAGGATGAATGCTGGCGGCGTGCCTAACACATGCAAGTCGAGCGGCAGCGA-----------GTTCTGCACTATCAACTTGAAGCCTGGACGCGGGGATTTCC-GAAGGAGATCAGCCGTATCATTTC---GAAA--GGAGTGAGTGTCTAGGGTGATTTCGAATT-GATGGTGCAGAAT----------------------GTCGGCGAGCGGCGAACGGCTGAGTAACGCGTAGG-AATTTG-CCCCAAAG-TGAGGAATAACTGCCCGAAAGGGTAGCTAATACCGCATATG--GTC---------TTCG---------GAT-TAAA-GGA-----------TTTA-------------------------------------------------------------------------------------------------------------------------------------------------------------------------------TCC-GCTTTGGGAGAAGCCTGCGTTGGATTA-GGTTGTTGGTA-GGGTAATGGCCTACCAAGCCGACGATCCATAGCTGGTCTGAGAGGATGATCAGCCAGACTGGAACTGAGACACGGTCCAGACTCCTACGGGAGGCAGCAGTGAGGAATCTTCCACAATGGGC-GAAAGCCTGATGGAGCAACGCCGCGTGAAGGAT-GAAGGCC--TTCG-GGTTGTAAACTTCTTTTATGAGTGAAG-AAT---------------------------------ATGA-CGGTAACTCAT-GAATAAGCACCGGCTAACTACGTGCCAGCAGCCGCGGTCATACGTAGGGTGCGAGCATTATCCGGAGTGACTGGGCGTAAAGAGTTGCGTAGGCGGTTTAATAAGTGA--ATAGTGAAACCTGGTGGCTCAACCATACAGACTATTATTCAAACTGTTA-AACTCGAGAATGGTAGAGGTAACTGGAATTTCTTGTGTAGGAGTGAAATCCGTAGATATAAGAAGGAACACCAATGG-CGTAGGCAGGTTACTGGGCC-ATTTCTGACGCTAAGGCACGAAAGCGTGGGGAGCGAACCGGATTAGATACCCGG-GTAGTCCACGCCGTAAACGATGGATACTAGCTGTTGGAGG----------------TATCGACC-----------------CCTTCAGTAGCGAA-GCTAACGCGTTAAGTATCCCGCCTGTGGAGTACGG-CCGCAAGGCTAAAACATAA-AGGAATTGACGGGGACCCGCACAAGCGGTGGATTATGTTCTTTAATTCGATGATAACCGAAGAACCTTACCAGGGCTTGACA-TCCA-GGG-AA-GGTCTGC--GAAA--GTAGACT-GTG----CC-TTTT-GG----AACCCTG-TGA-CAGGTGATGCATGGCCGTCGTCAGCTCGTGTCGTGAGATGTTAGGTTAAGTCCTTCAACGAGCGCAACCCTTGCAAGTAG-TTG------------TATT-----------TTTCTACTTGGACTGCCCCG-GTAACGGG-GAGGAAGGAGGGGATGATGTCAGGTCAGTATTTCCCTTACGTCCTGGGCTAGAAACGTAATACAATGGCTAG-TACAATGCG---CAGCGAAGCCGCGAGGTGAAGCAA-AT-CGC-ATCAAAGCTAGTCCCAGTTCGGATTGGAGGCTGAAACTCGCCTCCATGAAGTCGGAATCGCTAGTAATCGCAAATCAGC-AAGTTGCGGTGAATACGTTCCCGGGTCTTGTACACACCGCCCGTCAAACCATGAAAGTGACCAACACCCGAAGTCC----------GA-----TTCG-----TC--------GGCCTAAGGTGGGGGGCATGATTGGGGTTAAGTCGTAACAAGGTATCCGTACCGGAAGGTGCGGATGGATTACCTCCTTT---------------------------------------------
>TM7 [G-1] bacterium HMT-488 Strain CM001 {CP039999}
--------------------GAGTTTGATCCTGGCTCAGGATGAATGCTGGCGGCGTGCCTAACACATGCAAGTCGAGCGGCAGCGG-----------GTTCTGCACTATCAACTTGAAGCCTGGACGCGGGGATTTCC-AAAGGAAATCAGCCGCATCATTTC---GAAA-GAAAATGAGTGTCTAGGGTGACTTCGAACT-GATAGTGCAGAAT----------------------GCCGGCGAGCGGCGAACGGCTGAGTAACGCGTAGG-AATTTG-CCCCAAAG-TGTGGGATAACTGCCCGAAAGGGTAGCTAATACCGCATATG--GTC---------TTCG---------GAT-TAAA-GGA-----------TTTA-------------------------------------------------------------------------------------------------------------------------------------------------------------------------------TCC-GCTTTGGGAGAAGCCTGCGTTGGATTA-GGTTGTTGGTA-GGGTAATGGCCTACCAAGCCGACGATCCATAGCTGGTCTGAGAGGATGATCAGCCAGACTGGAACTGAGACACGGTCCAGACTCCTACGGGAGGCAGCAGTGAGGAATCTTCCACAATGGGC-GAAAGCCTGATGGAGCAACGCCGCGTGAAGGAT-GAAGGCC--TTCG-GGTTGTAAACTTCTTTTATGAGTGAAG-AAT---------------------------------ATGA-CGGTAACTCAT-GAATAAGCACCGGCTAACTACGTGCCAGCAGCCGCGGTCATACGTAGGGTGCGAGCATTATCCGGAGTGACTGGGCGTAAAGAGTTGCGTAGGCGGTAAGTCAAGTGA--ATAGTGAAACCTGGTGGCTCAACCATACAGACTATTATTCAAACTGGCT-TACTCGAGAGTGGTAGAGGTCACTGGAATTTCTTGTGTAGGAGTGAAATCCGTAGATATAAGAAGGAACACCGATGG-CGTAGGCAGGTGACTGGACC-ATTTCTGACGCTAAGGCACGAAAGCGTGGGGAGCGAACCGGATTAGATACCCGG-GTAGTCCACGCCGTAAACGATGGATACTAGCTGTTGGAGG----------------TATCGACC-----------------CCTTCAGTAGCGAA-GCTAACGCGTTAAGTATCCCGCCTGTGGAGTACGG-CCGCAAGGCTAAAACATAA-AGGAATTGACGGGGACCCGCACAAGCGGTGGATTATGTTCTTTAATTCGATGATAACCGAAGAACCTTACCAGGGCTTGACA-TCTA-GGG-AA-GGTCTAT--GAAA--GTAGACT-GTG----CC-TTTT-GG----AACCCTG-TGA-CAGGTGATGCATGGCCGTCGTCAGCTCGTGTCGTGAGATGTTAGGTTAAGTCCTTCAACGAGCGCAACCCTTGCAAGTAG-TTG------------TATT-----------TTTCTACTTGGACTGCCCCG-GTAACGGG-GAGGAAGGAGGGGATGATGTCAGGTCAGTATTTCCCTTACGTCCTGGGCTAGAAACGTAATACAATGGCTAG-TACAATGCG---CAGCGAAGCCGCGAGGTGAAGCAA-AT-CGC-ATCAAAGCTAGTCCCAGTTCGGATTGCAGGCTGAAACTCGCCTGCATGAAGTCGGAATCGCTAGTAATCGCAAATCAGC-AAGTTGCGGTGAATACGTTCCCGGGTCTTGTACACACCGCCCGTCAAACCATGAAAGTGACCAACACCCGAAGTCC----------GA-----TTCG-----TC--------GGCCTAAGGTGGGGGGCATGATTGGGGTTAAGTCGTAACAAGGTATCCGTACCGGAAGGTGCGGATGGATTACCTCCTTT---------------------------------------------
>TM7 [G-1] bacterium HMT-488 Strain FS05P-B {depositing}
--------------------GAGTTTGATCCTGGCTCAGGATGAATGCTGGCGGCGTGCCTAACACATGCAAGTCGAGCGGCAGCGG-----------GTTCTGCACTATCAACTTGAAGCCTGGACGCGGAGATTTCC-AAAAGAAATCAGCCGCATCATTTC---GAAA--GAGATGAGTGTCTGGGGTGACTTCGAACT-GATAGTGCAGAGT----------------------GCCGGCAAGCGGCGGACGGCTGAGTAACACGTAGG-AATTTG-CCCCAAAG-TGAGGGATAACTGCCCGAAAGGGTAGCTAATACCGCATATG--GTC---------TTCG---------GAT-TAAA-GGA-----------TTTA-------------------------------------------------------------------------------------------------------------------------------------------------------------------------------TCC-GCTTTGGGAGAAGCCTGCGTTGGATTA-GGTTGTTGGTA-GGGTAATGGCCTACCAAGCCGACGATCCATAGCTGGTCTGAGAGGATGATCAGCCAGACTGGAACTGAGACACGGTCCAGACTCCTACGGGAGGCAGCAGTGAGGAATCTTCCACAATGGGC-GAAAGCCTGATGGAGCAACGCCGCGTGAAGGAT-GAAGGCC--TTCG-GGTTGTAAACTTCTTTTATGAGTGAAG-AAT---------------------------------ATGA-CGGTAACTCAT-GAATAAGCACCGGCTAACTACGTGCCAGCAGCCGCGGTCATACGTAGGGTGCGAGCATTATCCGGAGTGACTGGGCGTAAAGAGTTGCGTAGGCGGTAAGTCAAGTGA--ATAGTGAAACCTGGTGGCTCAACCATACAGACTATTATTCAAACTGGCT-TACTCGAGAGTGGTAGAGGTCACTGGAATTTCTTGTGTAGGAGTGAAATCCGTAGATATAAGAAGGAACACCGATGG-CGTAGGCAGGTGACTGGACC-ATTTCTGACGCTAAGGCACGAAAGCGTGGGGAGCGAACCGGATTAGATACCCGG-GTAGTCCACGCCGTAAACGATGGATACTAGCTGTTGGAGG----------------TATCGACC-----------------CCTTCAGTAGCGAA-GCTAACGCGTTAAGTATCCCGCCTGTGGAGTACGG-CCGCAAGGCTAAAACATAA-AGGAATTGACGGGGACCCGCACAAGCGGTGGATTATGTTCTTTAATTCGATGATAACCGAAGAACCTTACCAGGGCTTGACA-TCCA-GGG-AA-GGTCTGC--GAAA--GTAGACT-GTG----CC-TTTT-GG----AACCCTG-TGA-CAGGTGATGCATGGCCGTCGTCAGCTCGTGTCGTGAGATGTTAGGTTAAGTCCTTCAACGAGCGCAACCCTTGCAAGTAG-TTG------------TATT-----------TTTCTACTTGGACTGCCCCG-GTAACGGG-GAGGAAGGAGGGGATGATGTCAGGTCAGTATTTCCCTTACGTCCTGGGCTAGAAACGTAATACAATGGCTAG-TACAATGCG---CAGCGAAGCCGCGAGGTGAAGCAA-AT-CGC-ATCAAAGCTAGTCCCAGTTCGGATTGCAGGCTGAAACTCGCCTGCATGAAGTCGGAATCGCTAGTAATCGCAAATCAGC-AAGTTGCGGTGAATACGTTCCCGGGTCTTGTACACACCGCCCGTCAAACCATGAAAGTGACCAACACCCGAAGTCC----------GA-----TTCG-----TC--------GGCCTAAGGTGGGGGGCATGATTGGGGTTAAGTCGTAACAAGGTATCCGTACCGGAAGGTGCGGATGGATTACCTCCTTT---------------------------------------------
>TM7 [G-1] bacterium HMT-488 Strain FS07P {depositing}
--------------------GAGTTTGATCCTGGCTCAGGATGAATGCTGGCGGCGTGCCTAACACATGCAAGTCGAGCGGCAGCGA-----------GTTCTGCACTATCAACTTGAAGCCTGGACGCGGGGATTTCCGAAGG-AGATCAGCCGTATCATTCC---GAAA--GTAGTGAGTGTCTAGGGTGATTTCGAATT-GATGGTGCAGAAT----------------------GTCGGCGAGCGGCGAACGGCTGAGTAACGCGTAGG-AATTTG-CCCCAAAG-TGAGGAATAACTGCCCGAAAGGGTAGCTAATACCGCATATG--GTC---------TTCG---------GAT-TAAA-GGA-----------TTTA-------------------------------------------------------------------------------------------------------------------------------------------------------------------------------TCC-GCTTTGGGAGAAGCCTGCGTTGGATTA-GGTTGTTGGTA-GGGTAATGGCCTACCAAGCCGACGATCCATAGCTGGTCTGAGAGGATGATCAGCCAGACTGGAACTGAGACACGGTCCAGACTCCTACGGGAGGCAGCAGTGAGGAATCTTCCACAATGGGC-GAAAGCCTGATGGAGCAACGCCGCGTGAAGGAT-GAAGGCC--TTCG-GGTTGTAAACTTCTTTTATGAGTGAAG-AAT---------------------------------ATGA-CGGTAACTCAT-GAATAAGCACCGGCTAACTACGTGCCAGCAGCCGCGGTCATACGTAGGGTGCAAGCATTATCCGGAGTGACTGGGCGTAAAGAGTTGCGTAGGCGGTAAGTCAAGTGA--ATAGTGAAACCTGGTGGCTCAACCATACAGACTATTATTCAAACTGGCT-TACTCGAGAGTGGTAGAGGTCACTGGAATTTCTTGTGTAGGAGTGAAATCCGTAGATATAAGAAGGAACACCGATGG-CGTAGGCAGGTGACTGGACC-ATTTCTGACGCTAAGGCACGAAAGCGTGGGGAGCGAACCGGATTAGATACCCGG-GTAGTCCACGCCGTAAACGATGGATACTAGCTGTTGGAGG----------------TATCGACC-----------------CCTTCAGTAGCGAA-GCTAACGCGTTAAGTATCCCGCCTGTGGAGTACGG-CCGCAAGGCTAAAACATAA-AGGAATTGACGGGGACCCGCACAAGCGGTGGATTATGTTCTTTAATTCGATGATAACCGAAGAACCTTACCAGGGCTTGACA-TCCA-GGG-AA-GGTCTAT--GAAA--GTAGACT-GTG----CC-TTTT-GG----AACCCTG-TGA-CAGGTGATGCATGGCCGTCGTCAGCTCGTGTCGTGAGATGTTAGGTTAAGTCCTTCAACGAGCGCAACCCTTGCAAGTAG-TTG------------TATT-----------TTTCTACTTGGACTGCCCCG-GTAACGGG-GAGGAAGGAGGGGATGATGTCAGGTCAGTATTTCCCTTACGTCCTGGGCTAGAAACGTAATACAATGGCTAG-TACAATGCG---CAGCGAAGCCGCGAGGTGAAGCAA-AT-CGC-ATCAAAGCTAGTCCCAGTTCGGATTGGAGGCTGAAACTCGCCTCCATGAAGTCGGAATCGCTAGTAATCGCAAATCAGC-AAGTTGCGGTGAATACGTTCCCGGGTCTTGTACACACCGCCCGTCAAACCATGAAAGTGACCAACACCCGAAGTCC----------GA-----TTCG-----TC--------GGCCTAAGGTGGGGGGCATGATTGGGGTTAAGTCGTAACAAGGTATCCGTACCGGAAGGTGCGGATGGATTACCTCCTTT---------------------------------------------
>TM7 [G-1] bacterium HMT-488 Strain CM006 {CP040001}
--------------------GAGTTTGATCCTGGCTCAGGATGAATGCTGGCGGCGTGCCTAACACATGCAAGTCGAGCGGCAGCGA-----------------------------------------------------------------------GGGGTG---CTTG--CACCCT-----------------------------------------------------------GTCGGCGAGCGGCGAACGGCTGAGTAACGCGTAGG-AATTTG-CCCCAAAG-TGAGGAATAACTGCCCGAAAGGGTAGCTAATGCCGCATATG--GTC---------TTCG---------GAT-TAAA-GGA-----------TTTA-------------------------------------------------------------------------------------------------------------------------------------------------------------------------------TCC-GCTTTGGGAGAAGCCTGCGTTGGATTA-GGTTGTTGGTA-GGGTAATGGCCTACCAAGCCGACGATCCATAGCTGGTCTGAGAGGATGATCAGCCAGACTGGAACTGAGACACGGTCCAGACTCCTACGGGAGGCAGCAGTGAGGAATCTTCCACAATGGGC-GAAAGCCTGATGGAGCAACGCCGCGTGAAGGAT-GAAGGCC--TTCG-GGTTGTAAACTTCTTTTATGAGTGAAG-AAT---------------------------------ATGA-CGGTAACTCAT-GAATAAGCACCGGCTAACTACGTGCCAGCAGCCGCGGTCATACGTAGGGTGCGAGCATTATCCGGAGTGACTGGGCGTAAAGAGTTGCGTAGGCGGTAAGTCAAGTGA--ATAGTGAAACCTGGTGGCTCAACCATACAGACTATTATTCAAACTGGCT-TACTCGAGAGTGGTAGAGGTCACTGGAATTTCTTGTGTAGGAGTGAAATCCGTAGATATAAGAAGGAACACCGATGG-CGTAGGCAGGTGACTGGACC-ATTTCTGACGCTAAGGCACGAAAGCGTGGGGAGCGAACCGGATTAGATACCCGG-GTAGTCCACGCCGTAAACGATGGATACTAGCTGTTGGAGG----------------TATCGACC-----------------CCTTCAGTAGCGAA-GCTAACGCGTTAAGTATCCCGCCTGTGGAGTACGG-CCGCAAGGCTAAAACATAA-AGGAATTGACGGGGACCCGCACAAGCGGTGGATTATGTTCTTTAATTCGATGATAACCGAAGAACCTTACCAGGGCTTGACA-TCCA-GGG-AA-GGTCTAT--GAAA--GTAGACT-GTG----CC-TTTT-GG----AACCCTG-TGA-CAGGTGATGCATGGCCGTCGTCAGCTCGTGTCGTGAGATGTTAGGTTAAGTCCTTCAACGAGCGCAACCCTTGCAAGTAG-TTG------------TATT-----------TTTCTACTTGGACTGCCCCG-GTAACGGG-GAGGAAGGAGGGGATGATGTCAGGTCAGTATTTCCCTTACGTCCTGGGCTAGAAACGTAATACAATGGCTAG-TACAATGCG---CAGCGAAGCCGCGAGGTGAAGCAA-AT-CGC-ATCAAAGCTAGTCCCAGTTCGGATTGCAGGCTGAAACTCGCCTGCATGAAGTCGGAATCGCTAGTAATCGCAAATCAGC-AAGTTGCGGTGAATACGTTCCCGGGTCTTGTACACACCGCCCGTCAAACCATGAAAGTGACCAACACCCGAAGTCC----------GA-----TTCG-----TC--------GGCCTAAGGTGGGGGGCATGATTGGGGTTAAGTCGTAACAAGGTATCCGTACCGGAAGGTGCGGATGGATTACCTCCTTT---------------------------------------------
>TM7 [G-1] bacterium HMT-488 Strain CM010 {CP039997}
--------------------GAGTTTGATCCTGGCTCAGGATGAATGCTGGCGGCGTGCCTAACACATGCAAGTCGAGCGGCAGCGA-----------------------------------------------------------------------GGGGTG---CTTG--CACCCT-----------------------------------------------------------GTCGGCGAGCGGCGAACGGCTGAGTAACGCGTAGG-AATTTG-CCCCAAAG-TGAGGAATAACTGCCCGAAAGGGTAGCTAATGCCGCATATG--GTC---------TTCG---------GAT-TAAA-GGA-----------TTTA-------------------------------------------------------------------------------------------------------------------------------------------------------------------------------TCC-GCTTTGGGAGAAGCCTGCGTTGGATTA-GGTTGTTGGTA-GGGTAATGGCCTACCAAGCCGACGATCCATAGCTGGTCTGAGAGGATGATCAGCCAGACTGGAACTGAGACACGGTCCAGACTCCTACGGGAGGCAGCAGTGAGGAATCTTCCACAATGGGC-GAAAGCCTGATGGAGCAACGCCGCGTGAAGGAT-GAAGGCC--TTCG-GGTTGTAAACTTCTTTTATGAGTGAAG-AAT---------------------------------ATGA-CGGTAACTCAT-GAATAAGCACCGGCTAACTACGTGCCAGCAGCCGCGGTCATACGTAGGGTGCGAGCATTATCCGGAGTGACTGGGCGTAAAGAGTTGCGTAGGCGGTAAGTCAAGTGA--ATAGTGAAACCTGGTGGCTCAACCATACAGACTATTATTCAAACTGGCT-TACTCGAGAGTGGTAGAGGTCACTGGAATTTCTTGTGTAGGAGTGAAATCCGTAGATATAAGAAGGAACACCGATGG-CGTAGGCAGGTGACTGGACC-ATTTCTGACGCTAAGGCACGAAAGCGTGGGGAGCGAACCGGATTAGATACCCGG-GTAGTCCACGCCGTAAACGATGGATACTAGCTGTTGGAGG----------------TATCGACC-----------------CCTTCAGTAGCGAA-GCTAACGCGTTAAGTATCCCGCCTGTGGAGTACGG-CCGCAAGGCTAAAACATAA-AGGAATTGACGGGGACCCGCACAAGCGGTGGATTATGTTCTTTAATTCGATGATAACCGAAGAACCTTACCAGGGCTTGACA-TCCA-GGG-AA-GGTCTGC--GAAA--GTAGACT-GTG----CC-TTTT-GG----AACCCTG-TGA-CAGGTGATGCATGGCCGTCGTCAGCTCGTGTCGTGAGATGTTAGGTTAAGTCCTTCAACGAGCGCAACCCTTGCAAGTAG-TTG------------TATT-----------TTTCTACTTGGACTGCCCCG-GTAACGGG-GAGGAAGGAGGGGATGATGTCAGGTCAGTATTTCCCTTACGTCCTGGGCTAGAAACGTAATACAATGGCTAG-TACAATGCG---CAGCGAAGCCGCGAGGTGAAGCAA-AT-CGC-ATCAAAGCTAGTCCCAGTTCGGATTGGAGGCTGAAACTCGCCTCCATGAAGTCGGAATCGCTAGTAATCGCAAATCAGC-AAGTTGCGGTGAATACGTTCCCGGGTCTTGTACACACCGCCCGTCAAACCATGAAAGTGACCAACACCCGAAGTCC----------GA-----TTCG-----TC--------GGCCTAAGGTGGGGGGCATGATTGGGGTTAAGTCGTAACAAGGTATCCGTACCGGAAGGTGCGGATGGATTACCTCCTTT---------------------------------------------
>TM7 [G-1] bacterium HMT-952 Strain TM7x {CP040011}
--------------------GAGTTTGATCCTGGCTCAGGATGAATGCTGGCGGCGTGCCTAACACATGCAAGTCGAGCGGCAGCGA-----------------------------------------------------------------------GGGGTG---CTTG--CACCCT-----------------------------------------------------------GTCGGCGAGCGGCGAACGGCTGAGTAACGCGTAGG-AATTTG-CCCCAAAG-TGAGGAATAACTGCCCGAAAGGGTAGCTAATGCCGCATGTG--GTC---------TTCG---------GAT-TAAA-GGA-----------TTTA-------------------------------------------------------------------------------------------------------------------------------------------------------------------------------TCC-GCTTTGGGAGAAGCCTGCGTTGGATTA-GGTTGTTGGTA-GGGTAATGGCCTACCAAGCCGACGATCCATAGCTGGTCTGAGAGGATGATCAGCCAGACTGGAACTGAGACACGGTCCAGACTCCTACGGGAGGCAGCAGTGAGGAATCTTCCACAATGGGC-GAAAGCCTGATGGAGCAACGCCGCGTGAAGGAT-GAAGGCC--TTCG-GGTTGTAAACTTCTTTTATGAGTGAAG-AAT---------------------------------ATGA-CGGTAACTCAT-GAATAAGCACCGGCTAACTACGTGCCAGCAGCCGCGGTCATACGTAGGGTGCAAGCATTATCCGGAGTGACTGGGCGTAAAGAGTTGCGTAGGCGGTTTAATAAGTGA--ATAGTGAAACCTGGTGGCTCAACCATACAGACTATTATTCAAACTGTTA-AACTCGAGAATGGTAGAGGTAACTGGAATTTCTTGTGTAGGAGTGAAATCCGTAGATATAAGAAGGAACACCAATGG-CGTAGGCAGGTTACTGGGCC-ATTTCTGACGCTAAGGCACGAAAGCGTGGGGAGCGAACCGGATTAGATACCCGG-GTAGTCCACGCCGTAAACGATGGATACTAGCTGTTGGAGG----------------TATCGACC-----------------CCTTCAGTAGCGAA-GCTAACGCGTTAAGTATCCCGCCTGTGGAGTACGG-CCGCAAGGCTAAAACATAA-AGGAATTGACGGGGACCCGCACAAGCGGTGGATTATGTTCTTTAATTCGATGATAACCGAAGAACCTTACCAGGGCTTGACA-TCCA-GGG-AA-GGTCTGC--GAAA--GTAGACT-GTG----CC-TTTT-GG----AACCCTG-TGA-CAGGTGATGCATGGCCGTCGTCAGCTCGTGTCGTGAGATGTTAGGTTAAGTCCTTCAACGAGCGCAACCCTTGCAAGTAG-TTG------------TATT-----------TTTCTACTTGGACTGCCCCG-GTAACGGG-GAGGAAGGAGGGGATGATGTCAGGTCAGTATTTCCCTTACGTCCTGGGCTAGAAACGTAATACAATGGCTAG-TACAATGCG---CAGCGAAGCCGCGAGGTGAAGCAA-AT-CGC-ATCAAAGCTAGTCCCAGTTCGGATTGCAGGCTGAAACTCGCCTGCATGAAGTCGGAATCGCTAGTAATCGCAAATCAGC-AAGTTGCGGTGAATACGTTCCCGGGTCTTGTACACACCGCCCGTCAAACCATGAAAGTGACCAACACCCGAAGTCC----------GA-----TTCG-----TC--------GGCCTAAGGTGGGGGGCATGATTGGGGTTAAGTCGTAACAAGGTATCCGTACCGGAAGGTGCGGATGGATTACCTCCTTT---------------------------------------------
>TM7 [G-1] bacterium HMT-952 Strain FS07A {depositing}
--------------------GAGTTTGATCCTGGCTCAGGATGAATGCTGGCGGCGTGCCTAACACATGCAAGTCGAGCGGCAGCGA-----------------------------------------------------------------------GGGGTG---CTTG--CACCCT-----------------------------------------------------------GTCGGCGAGCGGCGAACGGCTGAGTAACGCGTAGG-AATTTG-CCCCAAAG-TGAGGAATAACTGCCCGAAAGGGTAGCTAATGCCGCATATG--GTC---------TTCG---------GAT-TAAA-GGA-----------TTTA-------------------------------------------------------------------------------------------------------------------------------------------------------------------------------TCC-GCTTTGGGAGAAGCCTGCGTTGGATTA-GGTTGTTGGTA-GGGTAATGGCCTACCAAGCCGACGATCCATAGCTGGTCTGAGAGGATGATCAGCCAGACTGGAACTGAGACACGGTCCAGACTCCTACGGGAGGCAGCAGTGAGGAATCTTCCACAATGGGC-GAAAGCCTGATGGAGCAACGCCGCGTGAAGGAT-GAAGGCC--TTCG-GGTTGTAAACTTCTTTTATGAGTGAAG-AAT---------------------------------ATGA-CGGTAACTCAT-GAATAAGCACCGGCTAACTACGTGCCAGCAGCCGCGGTCATACGTAGGGTGCAAGCATTATCCGGAGTGACTGGGCGTAAAGAGTTGCGTAGGCGGTTTAATAAGTGA--ATAGTGAAACCTGGTGGCTCAACCATACAGACTATTATTCAAACTGTTA-AACTCGAGAATGGTAGAGGTAACTGGAATTTCTTGTGTAGGAGTGAAATCCGTAGATATAAGAAGGAACACCAATGG-CGTAGGCAGGTTACTGGGCC-ATTTCTGACGCTAAGGCACGAAAGCGTGGGGAGCGAACCGGATTAGATACCCGG-GTAGTCCACGCCGTAAACGATGGATACTAGCTGTTGGAGG----------------TATCGACC-----------------CCTTCAGTAGCGAA-GCTAACGCGTTAAGTATCCCGCCTGTGGAGTACGG-CCGCAAGGCTAAAACATAA-AGGAATTGACGGGGACCCGCACAAGCGGTGGATTATGTTCTTTAATTCGATGATAACCGAAGAACCTTACCAGGGCTTGACA-TCCA-GGG-AA-GGTCTGC--GAAA--GTAGACT-GTG----CC-TTTT-GG----AACCCTG-TGA-CAGGTGATGCATGGCCGTCGTCAGCTCGTGTCGTGAGATGTTAGGTTAAGTCCTTCAACGAGCGCAACCCTTGCAAGTAG-TTG------------TATT-----------TTTCTACTTGGACTGCCCCG-GTAACGGG-GAGGAAGGAGGGGATGATGTCAGGTCAGTATTTCCCTTACGTCCTGGGCTAGAAACGTAATACAATGGCTAG-TACAATGCG---CAGCGAAGCCGCGAGGTGAAGCAA-AT-CGC-ATCAAAGCTAGTCCCAGTTCGGATTGCAGGCTGAAACTCGCCTGCATGAAGTCGGAATCGCTAGTAATCGCAAATCAGC-AAGTTGCGGTGAATACGTTCCCGGGTCTTGTACACACCGCCCGTCAAACCATGAAAGTGACCAACACCCGAAGTCC----------GA-----TTCG-----TC--------GGCCTAAGGTGGGGGGCATGATTGGGGTTAAGTCGTAACAAGGTATCCGTACCGGAAGGTGCGGATGGATTACCTCCTTT---------------------------------------------
>TM7 [G-1] bacterium HMT-952 Strain FS10A {depositing}
--------------------GAGTTTGATCCTGGCTCAGGATGAATGCTGGCGGCGTGCCTAACACATGCAAGTCGAGCGGCAGCGA-----------------------------------------------------------------------GGGGTG---CTTG--CACCCT-----------------------------------------------------------GTCGGCGAGCGGCGAACGGCTGAGTAACGCGTAGG-AATTTG-CCCCAAAG-TGAGGAATAACTGCCCGAAAGGGTAGCTAATGCCGCATATG--GTC---------TTCG---------GAT-TAAA-GGA-----------TTTA-------------------------------------------------------------------------------------------------------------------------------------------------------------------------------TCC-GCTTTGGGAGAAGCCTGCGTTGGATTA-GGTAGTTGGTA-GGGTAATGGCCTACCAAGCCGACGATCCATAGCTGGTCTGAGAGGATGATCAGCCAGACTGGAACTGAGACACGGTCCAGACTCCTACGGGAGGCAGCAGTGAGGAATCTTCCACAATGGGC-GAAAGCCTGATGGAGCAACGCCGCGTGAAGGAT-GAAGGCC--TTCG-GGTTGTAAACTTCTTTTATGAGTGAAG-AAT---------------------------------ATGA-CGGTAACTCAT-GAATAAGCACCGGCTAACTACGTGCCAGCAGCCGCGGTCATACGTAGGGTGCGAGCATTATCCGGAGTGACTGGGCGTAAAGAGTTGCGTAGGCGGTTTAATAAGTGA--ATAGTGAAACCTGGTGGCTCAACCATACAGACTGTTATTCAAACTGTTA-AACTCGAGAATGGTAGAGGTAACTGGAATTTCTTGTGTAGGAGTGAAATCCGTAGATATAAGAAGGAACACCAATGG-CGTAGGCAGGTTACTGGGCC-ATTTCTGACGCTAAGGCACGAAAGCGTGGGGAGCGAACCGGATTAGATACCCGG-GTAGTCCACGCCGTAAACGATGGATACTAGCTGTTGGAGG----------------TATCGACC-----------------CCTTCAGTAGCGAA-GCTAACGCGTTAAGTATCCCGCCTGTGGAGTACGG-CCGCAAGGCTAAAACATAA-AGGAATTGACGGGGACCCGCACAAGCGGTGGATTATGTTCTTTAATTCGATGATAACCGAAGAACCTTACCAGGGCTTGACA-TCCA-GGG-AA-GGTCTGC--GAAA--GTAGACT-GTG----CC-TTTT-GG----AACCCTG-TGA-CAGGTGATGCATGGCCGTCGTCAGCTCGTGTCGTGAGATGTTAGGTTAAGTCCTTCAACGAGCGCAACCCTTGCAAGTAG-TTG------------TATT-----------TTTCTACTTGGACTGCCCCG-GTAACGGG-GAGGAAGGAGGGGATGATGTCAGGTCAGTATTTCCCTTACGTCCTGGGCTAGAAACGTAATACAATGGCTAG-TACAATGCG---CAGCGAAGCCGCGAGGTGAAGCAA-AT-CGC-ATCAAAGCTAGTCCCAGTTCGGATTGCAGGCTGAAACTCGCCTGCATGAAGTCGGAATCGCTAGTAATCGCAAATCAGC-AAGTTGCGGTGAATACGTTCCCGGGTCTTGTACACACCGCCCGTCAAACCATGAAAGTGACCAACACCCGAAGTCC----------GA-----TTCG-----TC--------GGCCTAAGGTGGGGGGCATGATTGGGGTTAAGTCGTAACAAGGTATCCGTACCGGAAGGTGCGGATGGATTACCTCCTTT---------------------------------------------
>TM7 [G-1] bacterium HMT-952 Strain FS04A {depositing}
--------------------GAGTTTGATCCTGGCTCAGGATGAATGCTGGCGGCGTGCCTAACACATGCAAGTCGAGCGGCAGCGA-----------------------------------------------------------------------GGGGTG---CTTG--CACCCT-----------------------------------------------------------GTCGGCGAGCGGCGAACGGCTGAGTAACGCGTAGG-AATTTG-CCCCAAAG-TGAGGAATAACTGCCCGAAAGGGTAGCTAATGCCGCATATG--GTC---------TTCG---------GAT-TAAA-GGA-----------TTTA-------------------------------------------------------------------------------------------------------------------------------------------------------------------------------TCC-GCTTTGGGAGAAGCCTGCGTTGGATTA-GGTAGTTGGTA-GGGTAATGGCCTACCAAGCCGACGATCCATAGCTGGTCTGAGAGGATGATCAGCCAGACTGGAACTGAGACACGGTCCAGACTCCTACGGGAGGCAGCAGTGAGGAATCTTCCACAATGGGC-GAAAGCCTGATGGAGCAACGCCGCGTGAAGGAT-GAAGGCC--TTCG-GGTTGTAAACTTCTTTTATGAGTGAAG-AAT---------------------------------ATGA-CGGTAACTCAT-GAATAAGCACCGGCTAACTACGTGCCAGCAGCCGCGGTCATACGTAGGGTGCGAGCATTATCCGGAGTGACTGGGCGTAAAGAGTTGCGTAGGCGGTTTAATAAGTGA--ATAGTGAAACCTGGTGGCTCAACCATACAGACTATTATTCAAACTATTA-AACTCGAGAATGGTAGAGGTAACTGGAATTTCTTGTGTAGGAGTGAAATCCGTAGATATAAGAAGGAACACCAATGG-CGTAGGCAGGTTACTGGGCC-ATTTCTGACGCTAAGGCACGAAAGCGTGGGGAGCGAACCGGATTAGATACCCGG-GTAGTCCACGCCGTAAACGATGGATACTAGCTGTTGGAGG----------------TATCGACC-----------------CCTTCAGTAGCGAA-GCTAACGCGTTAAGTATCCCGCCTGTGGAGTACGG-CCGCAAGGCTAAAACATAA-AGGAATTGACGGGGACCCGCACAAGCGGTGGATTATGTTCTTTAATTCGATGATAACCGAAGAACCTTACCAGGGCTTGACA-TCCA-GGG-AA-GGTCTAT--GAAA--GTAGACT-GTG----CC-TTTT-GG----AACCCTG-TGA-CAGGTGATGCATGGCCGTCGTCAGCTCGTGTCGTGAGATGTTAGGTTAAGTCCTTCAACGAGCGCAACCCTTGCAAGTAG-TTG------------TATT-----------TTTCTACTTGGACTGCCCCG-GTAACGGG-GAGGAAGGAGGGGATGATGTCAGGTCAGTATTTCCCTTACGTCCTGGGCTAGAAACGTAATACAATGGCTAG-TACAATGCG---CAGCGAAGCCGCGAGGTGAAGCAA-AT-CGC-ATCAAAGCTAGTCCCAGTTCGGATTGCAGGCTGAAACTCGCCTGCATGAAGTCGGAATCGCTAGTAATCGCAAATCAGC-AAGTTGCGGTGAATACGTTCCCGGGTCTTGTACACACCGCCCGTCAAACCATGAAAGTGACCAACACCCGAAGTCC----------GA-----TTCG-----TC--------GGCCTAAGGTGGGGGGCATGATTGGGGTTAAGTCGTAACAAGGTATCCGTACCGGAAGGTGCGGATGGATTACCTCCTTT---------------------------------------------
>TM7 [G-1] bacterium HMT-952 Clone 071057_474 {JQ472675}
--------------------GAGTTTGATCCTGGCTCAGGATGAATGCTGGCGGCGTGCCTAACACATGCAAGTCGAGCGGCAGCGA-----------------------------------------------------------------------GGGGTG---CTTG--CACCCT-----------------------------------------------------------GTCGGCGAGCGGCGAACGGCTGAGTAACGCGTAGG-AATTTG-CCCCAAAG-TGAGGGATAACTGCCCGAAAGGGTAGCTAATACCGCATATG--GTC---------TTTG---------GAT-TAAA-GGA-----------TTTA-------------------------------------------------------------------------------------------------------------------------------------------------------------------------------TCC-GCTTTGGGAGAAGCCTGCGTTGGATTA-GGTAGTTGGTA-GGGTAATGGCCTACCAAGCCGACGATCCATAGCTGGTCTGAGAGGATGATCAGCCAGACTGGAACTGAGACACGGTCCAGACTCCTACGGGAGGCAGCAGTGAGGAATCTTCCACAATGGGC-GAAAGCCTGATGGAGCAACGCCGCGTGAAGGAC-GAAGGCC--TTCG-GGTTGTAAACTTCCTTTATGAGTGAAG-AAT---------------------------------ATGA-CGGTAACTCAT-GAATAAGCACCGGCTAACTACGTGCCAGCAGCCGCGGTCATACGTAGGGTGCAAGCATTATCCGGAGTGACTGGGCGTAAAGAGTTGCGTAGGCGGTTTAATAAGTGA--ATAGTGAAACCTGGTGGCTCAACCATACAGACTATTATTCAAACTGTTA-AACTCGAGAATGGTAGAGGTAACTGGAATTTCTTGTGTAGGAGTGAAATCCGTAGATATAAGAAGGAACACCGATGG-CGTAGGCAGGTTACTGGGCC-ATTTCTGACGCTAAGGCACGAAAGCGTGGGGAGCGAACCGGATTAGATACCCGG-GTAGTCCACGCCGTAAACGATGGATACTAGCTGTTGGAGG----------------TATCGACC-----------------CCTTCAGTAGCGAA-GCTAACGCGTTAAGTATCCCGCCTGTGGAGTACGG-CCGCAAGGCTAAAACATAA-AGGAATTGACGGGGACCCGCACAAGCGGTGGATTATGTTCTTTAATTCGATGATAACCGAAGAACCTTACCAGGGCTTGACA-TCCA-GGG-AA-GGTCTAT--GAAA--GTAGACT-GTG----CC-TTTT-GG----AACCCTG-TGA-CAGGTGATGCATGGCCGTCGTCAGCTCGTGTCGTGAGATGTTAGGTTAAGTCCTTCAACGAGCGCAACCCTTGCAAGTAG-TTG------------TATT-----------TTTCTACTTGGGCTGCCCCG-GTAACGGG-GAGGAAGGAGGGGATGATGTCAGGTCAGTATTTCCCTTACGTCCTGGGCTAGAAACGTAATACAATGGCTAG-TACAATGCG---CAGCGAAGCCGCGAGGTGAAGCAA-AT-CGC-ATCAAAGCTAGTCCCAGTTCGGATTGGAGGCTGAAACTCGCCTCCATGAAGTCGGAATCGCTAGTAATCGCAAATCAGC-AAGTTGCGGTGAATACGTTCCCGGGTCTTGTACACACCGCCCGTC------------------------------------------------------------------------------------------------------------------------------------------------------------------------------------------------
>TM7 [G-1] bacterium HMT-957 Strain BB001 {CP040004}
--------------------GAGTTTGATCCTGGCTCAGGATGAATGCTGGCGGCGTGCCTAACACATGCAAGTCGAGCGGCAGCGA-----------------------------------------------------------------------GGGGTG---CTTG--CACCCT-----------------------------------------------------------GTCGGCGAGCGGCGAACGGCTGAGTAACGCGTAGG-AATTTG-CCCCAAAG-TGAGGAATAACTGCCCGAAAGGGTAGCTAATGCCGCATATG--GTC---------TTCG---------GAT-TAAA-GGA-----------TTTA-------------------------------------------------------------------------------------------------------------------------------------------------------------------------------TCC-GCTTTGGGAGAAGCCTGCGTTGGATTA-GGTTGTTGGTA-GGGTAATGGCCTACCAAGCCGACGATCCATAGCTGGTCTGAGAGGATGATCAGCCAGACTGGAACTGAGACACGGTCCAGACTCCTACGGGAGGCAGCAGTGAGGAATCTTCCACAATGGGC-GAAAGCCTGATGGAGCAACGCCGCGTGAAGGAT-GAAGGCC--TTCG-GGTTGTAAACTTCTTTTATGAGTGAAG-AAT---------------------------------ATGA-CGGTAACTCAT-GAATAAGCACCGGCTAACTACGTGCCAGCAGCCGCGGTCATACGTAGGGTGCGAGCATTATCCGGAGTGACTGGGCGTAAAGAGTTGCGTAGGCGGTTTAATAAGTGA--ATAGTGAAACCTGGTGGCTCAACCATACAGACTATTATTCAAACTGTTA-AACTCGAGAATGGTAGAGGTAACTGGAATTTCTTGTGTAGGAGTGAAATCCGTAGATATAAGAAGGAACACCAATGG-CGTAGGCAGGTTACTGGGCC-ATTTCTGACGCTAAGGCACGAAAGCGTGGGGAGCGAACCGGATTAGATACCCGG-GTAGTCCACGCCGTAAACGATGGATACTAGCTGTTGGAGG----------------TATCGACC-----------------CCTTCAGTAGCGAA-GCTAACGCGTTAAGTATCCCGCCTGTGGAGTACGG-CCGCAAGGCTAAAACATAA-AGGAATTGACGGGGACCCGCACAAGCGGTGGATTATGTTCTTTAATTCGATGATAACCGAAGAACCTTACCAGGGCTTGACA-TCCA-GGG-AA-GGTCTGC--GAAA--GTAGACT-GTG----CC-TTTT-GG----AACCCTG-TGA-CAGGTGATGCATGGCCGTCGTCAGCTCGTGTCGTGAGATGTTAGGTTAAGTCCTTCAACGAGCGCAACCCTTGTGAATAG-TTG------------TATT-----------TTTCTATTCAGACTGCCCCG-GTAACGGG-GAGGAAGGAGGGGATGATGTCAGGTCAGTATTTCCCTTACGTCCTGGGCTAGAAACGTAATACAATGGCTAG-TACAATGCG---CAGCGAAGCCGCGAGGTGAAGCAA-AT-CGC-ATCAAAGCTAGTCCCAGTTCGGATTGCAGGCTGAAACTCGCCTGCATGAAGTCGGAATCGCTAGTAATCGCAAATCAGC-AAGTTGCGGTGAATACGTTCCCGGGTCTTGTACACACCGCCCGTCAAACCATGAAAGTGACCAACACCCGAAGTCC----------GA-----TTCG-----TC--------GGCCTAAGGTGGGGGGCATGATTGGGGTTAAGTCGTAACAAGGTATCCGTACCGGAAGGTGCGGATGGATTACCTCCTTT---------------------------------------------
>TM7 [G-1] bacterium HMT-352 Clone DR034 {AF385520}
--------------------GAGTTTGATCCTGGCTCAGGATGAATGCTGGCGGCGTGCCTAACACATGCAAGTCGAGCGGCAGCGA----------------------------------------------GTTTTACACTGAATTCTGGAAGCTTCTGGGT---AATA--TAGAAGATCTATTCAAGAATTTTGTGTAA-AAT--------------------------------GTCGGCGAGCGGCGGACGGCTGAGTAACGCGTAGG-AATTTG-CCCCAAAG-TGAGGAATAACTGCCCGAAAGGGTAGCTAATGCCGCATATG--GTC---------TTCG---------GAT-TAAA-GCC-----------TTCG-------------------------------------------------------------------------------------------------------------------------------------------------------------------------------GGC-GCTTTGGGAGAAGCCTGCGTTGGATTA-GGTAGTTGGTA-GGGTAATGGCCTACCAAGCCGACGATCCATAGCTGGTCTGAGAGGATGATCAGCCAGACTGGAACTGAGACACGGTCCAGACTCCTACGGGAGGCAGCAGTGAGGAATCTTCCACAATGGGC-GAAAGCCTGATGGAGCAACGCCGCGTGAAGGAT-GAAGGCC--TTCG-GGTTGTAAACTTCTTTTATGAGTGAAG-AAT---------------------------------ATGA-CGGTAACTCAT-GAATAAGCACCGGCTAACTACGTGCCAGCAGCCGCGGTCATACGTAGGGTGCAAGCATTATCCGGAGTGACTGGGCGTAAAGAGTTGCGTAGGCGGTTTAATAAGTGA--ATAGTGAAACCTGGTGGCTCAACCATACAGACTATTATTCAAACTGTTA-AACTCGAGAATGGTAGAGGTAACTGGAATTTCTAGTGTAGGAGTGAAATCCGTAGATATTAGAAGGAACACCGATGG-CGTAGGCAGGTTACTGGGCC-ATTTCTGACGCTAAGGCACGAAAGCGTGGGGAGCGAACCGGATTAGATACCCGG-GTAGTCCACGCCGTAAACGATGGATACTAGCTGTTGGAGG----------------TATCGACC-----------------CCTTCAGTAGCGAA-GCTAACGCGTTAAGTATCCCGCCTGTGGAGTACGG-CCGCAAGGCTAAAACATAA-AGGAATTGACGGGGACCCGCACAAGCGGTGGATTATGTTCTTTAATTCGATGATAACCGAAGAACCTTACCAGGGCTTGACA-TCCA-GGG-AA-GGTCTGC--GAAA--GTAGACT-GTG----CC-TTTT-GG----AACCCTG-TGA-CAGGTGATGCATGGCCGTCGTCAGCTCGTGTCGTGAGATGTTAGGTTAAGTCCTTCAACGAGCGCAACCCTTGTGAATAG-TTG------------TATT-----------TTTCTATTCAGACTGCCCCG-GTAACGGG-GAGGAAGGAGGGGATGATGTCAGGTCAGTATTTCCCTTACGTCCTGGGCTAGAAACGTAATACAATGGCTAG-TACAATGCG---CAGCGAAGCCGCGAGGTGAAGCAA-AT-CGC-ATCAAAGCTAGTCCCAGTTCGGATTGTAGGCTGAAACTCGCCTGCATGAAGTCGGAATCGCTAGTAATCGCAAATCAGC-AAGTTGCGGTGAATACGTTCCCGGGTCTTGTACACACCGCCCGTCAAACCATGAAAGTGACCAACACCCGAAGTCC----------GA-----TTCG-----TC--------GGCCTAAGGTGGGGGGCATGATTGGGGTTAAGTCGTAACAAGGTATCCGTACCGGAAGGTGC---------------------------------------------------------------
>TM7 [G-1] bacterium HMT-352 Cell Podar {SDRQ01000000}
--------------------GAGTTTGATCCTGGCTCAGGATGAATGCTGGCGGCGTGCCTAACACATGCAAGTCGAGCGGCAGCGA----------------------------------------------GTTTTACACTGAATTCTGGAAGCTTCTGGGT---AATA--TAGAAGATCTATTCAAGAATTTTGTGTAA-AAT--------------------------------GTCGGCGAGCGGCGGACGGCTGAGTAACGCGTAGG-AATTTG-CCCCAAAG-TGAGGAATAACTGCCCGAAAGGGTAGCTAATGCCGCATATG--GTC---------TTCG---------GAT-TAAA-GCC-----------TTCG-------------------------------------------------------------------------------------------------------------------------------------------------------------------------------GGC-GCTTTGGGAGAAGCCTGCGTTGGATTA-GGTAGTTGGTA-GGGTAATGGCCTACCAAGCCGACGATCCATAGCTGGTCTGAGAGGATGATCAGCCAGACTGGAACTGAGACACGGTCCAGACTCCTACGGGAGGCAGCAGTGAGGAATCTTCCACAATGGGC-GAAAGCCTGATGGAGCAACGCCGCGTGAAGGAT-GAAGGCC--TTCG-GGTTGTAAACTTCTTTTATGAGTGAAG-AAT---------------------------------ATGA-CAGTAACTCAT-GAATAAGCACCGGCTAACTACGTGCCAGCAGCCGCGGTCATACGTAGGGTGCAAGCATTATCCGGAGTGACTGGGCGTAAAGAGTTGCGTAGGCGGTTTAATAAGTGA--ATAGTGAAACCTGGTGGCTCAACCATACAGACTATTATTCAAACTGTTA-AACTCGAGAATGGTAGAGGTAACTGGAATTTCTAGTGTAGGAGTGAAATCCGTAGATATTAGAAGGAACACCGATGG-CGTAGGCAGGTTACTGGGCC-ATTTCTGACGCTAAGGCACGAAAGCGTGGGGAGCGAACCGGATTAGATACCCGG-GTAGTCCACGCCGTAAACGATGGATACTAGCTGTTGGAGG----------------TATCGACC-----------------CCTTCAGTAGCGAA-GCTAACGCGTTAAGTATCCCGCCTGTGGAGTACGG-CCGCAAGGCTAAAACATAA-AGGAATTGACGGGGACCCGCACAAGCGGTGGATTATGTTCTTTAATTCGATGATAACCGAAGAACCTTACCAGGGCTTGACA-TCCA-GGG-AA-GGTCTGC--GAAA--GTAGACT-GTG----CC-TTTT-GG----AACCCTG-TGA-CAGGTGATGCATGGCCGTCGTCAGCTCGTGTCGTGAGATGTTAGGTTAAGTCCTTCAACGAGCGCAACCCTTGTGAATAG-TTG------------TATT-----------TTTCTATTCAGACTGCCCCG-GTAACGGG-GAGGAAGGAGGGGATGATGTCAGGTCAGTATTTCCCTTACGTCCTGGGCTAGAAACGTAATACAATGGCTAG-TACAATGCG---CAGCGAAGCCGCGAGGTGAAGCAA-AT-CGC-ATCAAAGCTAGTCCCAGTTCGGATTGTAGGCTGAAACTCGCCTGCATGAAGTCGGAATCGCTAGTAATCGCAAATCAGC-AAGTTGCGGTGAATACGTTCCCGGGTCTTGTACACACCGCCCGTCAAACCATGAAAGTGACCAACACCCGAAGTCC----------GA-----TTCG-----TC--------GGCCTAAGGTGGGGGGCATGATTGGGGTTAAGTCGTAACAAGGTATCCGTACCGGAAGGTGCGGATGGATTACCTCCTTT---------------------------------------------
>TM7 [G-1] bacterium HMT-352 Cell Podar {SDRP01000000}
--------------------GAGTTTGATCCTGGCTCAGGATGAATGCTGGCGGCGTGCCTAACACATGCAAGTCGAGCGGCAGCGA----------------------------------------------GTTTTACACTGAATTCTGGAAGCTTCTGGGT---AATA--TAGAAGATCTATTCAAGAATTTTGTGTAA-AAT--------------------------------GTCGGCGAGCGGCGGACGGCTGAGTAACGCGTAGG-AATTTG-CCCCAAAG-TGAGGAATAACTGCCCGAAAGGGTAGCTAATGCCGCATATG--GTC---------TTCG---------GAT-TAAA-GCC-----------TTCG-------------------------------------------------------------------------------------------------------------------------------------------------------------------------------GGC-GCTTTGGGAGAAGCCTGCGTTGGATTA-GGTAGTTGGTA-GGGTAATGGCCTACCAAGCCGACGATCCATAGCTGGTCTGAGAGGATGATCAGCCAGACTGGAACTGAGACACGGTCCAGACTCCTACGGGAGGCAGCAGTGAGGAATCTTCCACAATGGGC-GAAAGCCTGATGGAGCAACGCCGCGTGAAGGAT-GAAGGCC--TTCG-GGTTGTAAACTTCTTTTATGAGTGAAG-AAT---------------------------------ATGA-CAGTAACTCAT-GAATAAGCACCGGCTAACTACGTGCCAGCAGCCGCGGTCATACGTAGGGTGCAAGCATTATCCGGAGTGACTGGGCGTAAAGAGTTGCGTAGGCGGTTTAATAAGTGA--ATAGTGAAACCTGGTGGCTCAACCATACAGACTATTATTCAAACTGTTA-AACTCGAGAATGGTAGAGGTAACTGGAATTTCTAGTGTAGGAGTGAAATCCGTAGATATTAGAAGGAACACCGATGG-CGTAGGCAGGTTACTGGGCC-ATTTCTGACGCTAAGGCACGAAAGCGTGGGGAGCGAACCGGATTAGATACCCGG-GTAGTCCACGCCGTAAACGATGGATACTAGCTGTTGGAGG----------------TATCGACC-----------------CCTTCAGTAGCGAA-GCTAACGCGTTAAGTATCCCGCCTGTGGAGTACGG-CCGCAAGGCTAAAACATAA-AGGAATTGACGGGGACCCGCACAAGCGGTGGATTATGTTCTTTAATTCGATGATAACCGAAGAACCTTACCAGGGCTTGACA-TCCA-GGG-AA-GGTCTGC--GAAA--GTAGACT-GTG----CC-TTTT-GG----AACCCTG-TGA-CAGGTGATGCATGGCCGTCGTCAGCTCGTGTCGTGAGATGTTAGGTTAAGTCCTTCAACGAGCGCAACCCTTGTGAATAG-TTG------------TATT-----------TTTCTATTCAGACTGCCCCG-GTAACGGG-GAGGAAGGAGGGGATGATGTCAGGTCAGTATTTCCCTTACGTCCTGGGCTAGAAACGTAATACAATGGCTAG-TACAATGCG---CAGCGAAGCCGCGAGGTGAAGCAA-AT-CGC-ATCAAAGCTAGTCCCAGTTCGGATTGTAGGCTGAAACTCGCCTGCATGAAGTCGGAATCGCTAGTAATCGCAAATCAGC-AAGTTGCGGTGAATACGTTCCCGGGTCTTGTACACACCGCCCGTCAAACCATGAAAGTGACCAACACCCGAAGTCC----------GA-----TTCG-----TC--------GGCCTAAGGTGGGGGGCATGATTGGGGTTAAGTCGTAACAAGGTATCCGTACCGGAAGGTGCGGATGGATTACCTCCTTT---------------------------------------------
>TM7 [G-1] bacterium HMT-352 Cell Podar {SDRO01000000}
--------------------GAGTTTGATCCTGGCTCAGGATGAATGCTGGCGGCGTGCCTAACACATGCAAGTCGAGCGGCAGCGA----------------------------------------------GTTTTACACTGAATTCTGGAAGCTTCTGGGT---AATA--TAGAAGATCTATTCAAGAATTTTGTGTAA-AAT--------------------------------GTCGGCGAGCGGCGGACGGCTGAGTAACGCGTAGG-AATTTG-CCCCAAAG-TGAGGAATAACTGCCCGAAAGGGTAGCTAATGCCGCATATG--GTC---------TTCG---------GAT-TAAA-GCC-----------TTCG-------------------------------------------------------------------------------------------------------------------------------------------------------------------------------GGC-GCTTTGGGAGAAGCCTGCGTTGGATTA-GGTAGTTGGTA-GGGTAATGGCCTACCAAGCCGACGATCCATAGCTGGTCTGAGAGGATGATCAGCCAGACTGGAACTGAGACACGGTCCAGACTCCTACGGGAGGCAGCAGTGAGGAATCTTCCACAATGGGC-GAAAGCCTGATGGAGCAACGCCGCGTGAAGGAT-GAAGGCC--TTCG-GGTTGTAAACTTCTTTTATGAGTGAAG-AAT---------------------------------ATGA-CAGTAACTCAT-GAATAAGCACCGGCTAACTACGTGCCAGCAGCCGCGGTCATACGTAGGGTGCAAGCATTATCCGGAGTGACTGGGCGTAAAGAGTTGCGTAGGCGGTTTAATAAGTGA--ATAGTGAAACCTGGTGGCTCAACCATACAGACTATTATTCAAACTGTTA-AACTCGAGAATGGTAGAGGTAACTGGAATTTCTAGTGTAGGAGTGAAATCCGTAGATATTAGAAGGAACACCGATGG-CGTAGGCAGGTTACTGGGCC-ATTTCTGACGCTAAGGCACGAAAGCGTGGGGAGCGAACCGGATTAGATACCCGG-GTAGTCCACGCCGTAAACGATGGATACTAGCTGTTGGAGG----------------TATCGACC-----------------CCTTCAGTAGCGAA-GCTAACGCGTTAAGTATCCCGCCTGTGGAGTACGG-CCGCAAGGCTAAAACATAA-AGGAATTGACGGGGACCCGCACAAGCGGTGGATTATGTTCTTTAATTCGATGATAACCGAAGAACCTTACCAGGGCTTGACA-TCCA-GGG-AA-GGTCTGC--GAAA--GTAGACT-GTG----CC-TTTT-GG----AACCCTG-TGA-CAGGTGATGCATGGCCGTCGTCAGCTCGTGTCGTGAGATGTTAGGTTAAGTCCTTCAACGAGCGCAACCCTTGTGAATAG-TTG------------TATT-----------TTTCTATTCAGACTGCCCCG-GTAACGGG-GAGGAAGGAGGGGATGATGTCAGGTCAGTATTTCCCTTACGTCCTGGGCTAGAAACGTAATACAATGGCTAG-TACAATGCG---CAGCGAAGCCGCGAGGTGAAGCAA-AT-CGC-ATCAAAGCTAGTCCCAGTTCGGATTGTAGGCTGAAACTCGCCTGCATGAAGTCGGAATCGCTAGTAATCGCAAATCAGC-AAGTTGCGGTGAATACGTTCCCGGGTCTTGTACACACCGCCCGTCAAACCATGAAAGTGACCAACACCCGAAGTCC----------GA-----TTCG-----TC--------GGCCTAAGGTGGGGGGCATGATTGGGGTTAAGTCGTAACAAGGTATCCGTACCGGAAGGTGCGGATGGATTACCTCCTTT---------------------------------------------
>TM7 [G-1] bacterium HMT-352 Cell Podar {SDRN01000000}
--------------------GAGTTTGATCCTGGCTCAGGATGAATGCTGGCGGCGTGCCTAACACATGCAAGTCGAGCGGCAGCGA----------------------------------------------GTTTTACACTGAATTCTGGAAGCTTCTGGGT---AATA--TAGAAGATCTATTCAAGAATTTTGTGTAA-AAT--------------------------------GTCGGCGAGCGGCGGACGGCTGAGTAACGCGTAGG-AATTTG-CCCCAAAG-TGAGGAATAACTGCCCGAAAGGGTAGCTAATGCCGCATATG--GTC---------TTCG---------GAT-TAAA-GCC-----------TTCG-------------------------------------------------------------------------------------------------------------------------------------------------------------------------------GGC-GCTTTGGGAGAAGCCTGCGTTGGATTA-GGTAGTTGGTA-GGGTAATGGCCTACCAAGCCGACGATCCATAGCTGGTCTGAGAGGATGATCAGCCAGACTGGAACTGAGACACGGTCCAGACTCCTACGGGAGGCAGCAGTGAGGAATCTTCCACAATGGGC-GAAAGCCTGATGGAGCAACGCCGCGTGAAGGAT-GAAGGCC--TTCG-GGTTGTAAACTTCTTTTATGAGTGAAG-AAT---------------------------------ATGA-CAGTAACTCAT-GAATAAGCACCGGCTAACTACGTGCCAGCAGCCGCGGTCATACGTAGGGTGCAAGCATTATCCGGAGTGACTGGGCGTAAAGAGTTGCGTAGGCGGTTTAATAAGTGA--ATAGTGAAACCTGGTGGCTCAACCATACAGACTATTATTCAAACTGTTA-AACTCGAGAATGGTAGAGGTAACTGGAATTTCTAGTGTAGGAGTGAAATCCGTAGATATTAGAAGGAACACCGATGG-CGTAGGCAGGTTACTGGGCC-ATTTCTGACGCTAAGGCACGAAAGCGTGGGGAGCGAACCGGATTAGATACCCGG-GTAGTCCACGCCGTAAACGATGGATACTAGCTGTTGGAGG----------------TATCGACC-----------------CCTTCAGTAGCGAA-GCTAACGCGTTAAGTATCCCGCCTGTGGAGTACGG-CCGCAAGGCTAAAACATAA-AGGAATTGACGGGGACCCGCACAAGCGGTGGATTATGTTCTTTAATTCGATGATAACCGAAGAACCTTACCAGGGCTTGACA-TCCA-GGG-AA-GGTCTGC--GAAA--GTAGACT-GTG----CC-TTTT-GG----AACCCTG-TGA-CAGGTGATGCATGGCCGTCGTCAGCTCGTGTCGTGAGATGTTAGGTTAAGTCCTTCAACGAGCGCAACCCTTGTGAATAG-TTG------------TATT-----------TTTCTATTCAGACTGCCCCG-GTAACGGG-GAGGAAGGAGGGGATGATGTCAGGTCAGTATTTCCCTTACGTCCTGGGCTAGAAACGTAATACAATGGCTAG-TACAATGCG---CAGCGAAGCCGCGAGGTGAAGCAA-AT-CGC-ATCAAAGCTAGTCCCAGTTCGGATTGTAGGCTGAAACTCGCCTGCATGAAGTCGGAATCGCTAGTAATCGCAAATCAGC-AAGTTGCGGTGAATACGTTCCCGGGTCTTGTACACACCGCCCGTCAAACCATGAAAGTGACCAACACCCGAAGTCC----------GA-----TTCG-----TC--------GGCCTAAGGTGGGGGGCATGATTGGGGTTAAGTCGTAACAAGGTATCCGTACCGGAAGGTGCGGATGGATTACCTCCTTT---------------------------------------------
>TM7 [G-1] bacterium HMT-348 Clone BN036 {GQ422738}
--------------------GAGTTTGATCCTGGCTCAGGATGAATGCTGGCGGCGTGCCTAACACATGCAAGTCGAGCGGCAGCGA-----------------------------------------------------------------------GGGGTG---CTTG--CACCCT-----------------------------------------------------------GTCGGCGAGCGGCGGACGGCTGAGTAACGCGTGGG-AATCTA-CCCTAAAG-TGAGGGATAACCGCCCGAAAGGGTGGCTAATACCGCATATG--ATC---------TTCG---------GAT-TAAA-GGA-----------TTTA-------------------------------------------------------------------------------------------------------------------------------------------------------------------------------TCC-GCTTTAGGAAGAGCCCGCGTTAGATTA-GGTAGTTGGTA-GGGTAATGGCCTACCAAGCCAACGATCTATAGCTGGTCTGAGAGGATGATCAGCCAGACTGGAACTGAGACACGGTCCAGACTCCTACGGGAGGCAGCAGTGAGGAATCTTCCACAATGGGC-GAAAGCCTGATGGAGCAACGCCGCGTGAAGGAT-GAAGGCC--TTCG-GGTTGTAAACTTCTTTTATGAGTGAAG-AAT---------------------------------ATGA-CGGTAACTCAT-GAATAAGCACCGGCTAACTACGTGCCAGCAGCCGCGGTCATACGTAGGGTGCAAGCATTATCCGGAGTGACTGGGCGTAAAGAGTTGCGTAGGCGGTTTAATAAGTGA--ATAGTGAAACCTGGTGGCTCAACCATACAGACTATTATTCAAACTGTTA-AACTCGAGAGTAGTAGAGGTAACTGGAATTTCTAGTGTAGGAGTGAAATCCGTAGATATTAGAAGGAACACCAATGG-CGTAGGCAGGTTACTGGACT-ATTTCTGACGCTAAGGCACGAAAGCGTGGGGAGCGAACTGGATTAGATACCCAG-GTAGTCCACGCCGTAAACGATGGATACTAGCTGTTGGAGG----------------TATCGACC-----------------CCTTCAGTAGCGAA-GCTAACGCGTTAAGTATCCCGCCTGTGGAGTACGG-CCGCAAGGCTAAAACATAA-AGGAATTGACGGGGACCCGCACAAGCGGTGGATCATGTTCTTTAATTCGATGATAAACGAAGAACCTTACCAGGGTTTGACA-TCCC-GAG-AA-GATTTAC--GAAA--GTAAATT-GTG----CC-TTTT-GG----AACTCGG-TGA-CAGATGATGCATGGCCGTCGTCAGCTCGTGTCGTGAGATGTTTGGTTAAGTCCATCAACGAGCGCAACCCTTGTGAATAG-TTG------------AATT-----------TTTCTATTCAGACTGCCCCG-GCAACGGG-GAGGAAGGAGGGGATGATGTCAGGTCAGTATTTCTCTTACATCCTGGGCTAGAAACGTGATACAATGGCAAG-TACAATGCG---CAGCGAAGCCGCGAGGTGAAGCAA-AT-CGC-ACCAAAGCTTGTCCCAGTTCGGATTGGAGGCTGAAACTCGCCTCCATGAAGTCGGAATCGCTAGTAATCGCAGGTCAGC-AAACTGCGGTGAATACGTTCCCGGGTCTTGTACACACCGCCCGTCAAGCCATGAAAGTGACCAACACCCGAAGTCC----------GA-----TTCG-----TC--------GGCCTAAGGTGGGGGGCATGATTGGGGTTAAGTCGTAACAAGGTATCCGTACCGGAAGGTGC---------------------------------------------------------------
>TM7 [G-1] bacterium HMT-348 Cell Relman TM7a {ABBV01000356}
--------------------GAGTTTGATCCTGGCTCAGGATGAATGCTGGCGGCGTGCCTAACACATGCAAGTCGAGCGGCAGCGA-----------------------------------------------------------------------GGGGTG---CTTG--CACCCT-----------------------------------------------------------GTCGGCGAGCGGCGGGCGGCTGAGTAACGCGTGGG-AATCTA-CCCTAAAG-TGAGGGATAACCGCCCGAAAGGGTGGCTAATACCGCATATG--ATC---------TTCG---------GAT-TAAA-GGA-----------TTTA-------------------------------------------------------------------------------------------------------------------------------------------------------------------------------TCC-GCTTTAGGAAGAGCCCGCATTAGATTA-GGTAGTTGGTA-GGGTAATGGCCTACCAAGCCAACGATCTATAGCTGGTCTGAGAGGATGATCAGCCAGACTGGAACTGAGACACGGTCCAGACTCCTACGGGAGGCAGCAGTGAGGAATCTTCCACAATGGGC-GAAAGCCTGATGGAGCAACGCCGCGTGAAGGAT-GAAGGCC--TTCG-GGTTGTAAACTTCTTTTATGAGTGAAG-AAT---------------------------------ATGA-CGGTAACTCAT-GAATAAGCACCGGCTAACTACGTGCCAGCAGCCGCGGTCATACGTAGGGTGCAAGCATTATCCGGAGTGACTGGGCGTAAAGAGTTGCGTAGGCGGTTTAATAAGTGA--ATAGTGAAACCTGGTGGCTCAACCATACAGACTATTATTCAAACTGTTA-AACTCGAGAGTAGTAGAGGTAACTGGAATTTCTAGTGTAGGAGTGAAATCCGTAGATATTAGAAGGAACACCAATGG-CGTAGGCAGGTTACTGGACT-ATTTCTGACGCTAAGGCACGAAAGCGTGGGGAGCGAACTGGATTAGATACCCAG-GTAGTCCACGCCGTAAACGATGGATACTAGCTGTTGGAGG----------------TATCGACC-----------------CCTTCAGTAGCGAA-GCTAACGCGTTAAGTATCCCGCCTGTGGAGTACGG-CCGCAAGGCTAAAACATAA-AGGAATTGACGGGGACCCGCACAAGCGGTGGATCATGTTCTTTAATTCGATGATAAACGAAGAACCTTACCAGGGTTTGACA-TCCC-GAG-AA-GATTTAC--GAAA--GTAGATT-GTG----CC-TTTT-GG----AACTCGG-TGA-CAGATGATGCATGGCCGTCGTCAGCTCGTGTCGTGAGATGTTTGGTTAAGTCCATCAACGAGCGCAACCCTTGTGAATAG-TTG------------AATT-----------TTTCTATTCAGACTGCCCCG-GCAACGGG-GAGGAAGGAGGGGATGATGTCAGGTCAGTATTTCTCTTACATCCTGGGCTAGAAACGTGATACAATGGCAAG-TACAATGCG---CAGCGAAGCCGCGAGGTGAAGCAA-AT-CGC-ACCAAAGCTTGTCCCAGTTCGGATTGGAGGCTGAAACTCGCCTCCATGAAGTCGGAATCGCTAGTAATCGCAGGTCAGC-AAACTGCGGTGAATACGTTCCCGGGTCTTGTACACACCGCCCGTCAAGCCATGAAAGTGACCAACACCCGAAGTCC----------GA-----TTCG-----TC--------GGCCTAAGGTGGGGGGCATGATTGGGGTTAAGTCGTAACAAGGTATCCGTACCGGAAGGTGCGGATGGATTACCTCCTTT---------------------------------------------
>TM7 [G-1] bacterium HMT-348 Cell Podar {SDRX01000000}
--------------------GAGTTTGATCCTGGCTCAGGATGAATGCTGGCGGCGTGCCTAACACATGCAAGTCGAGCGGCAGCGA-----------------------------------------------------------------------GGGGTG---CTTG--CACCCT-----------------------------------------------------------GTCGGCGAGCGGCGGACGGCTGAGTAACGCGTGGG-AATCTA-CCCTAAAG-TGAGGGATAACCGCCCGAAAGGGTGGCTAATACCGCATATG--ATC---------TTCG---------GAT-TAAA-GGA-----------TTTA-------------------------------------------------------------------------------------------------------------------------------------------------------------------------------TCC-GCTTTAGGAAGAGCCCGCGTTAGATTA-GGTAGTTGGTA-GGGTAATGGCCTACCAAGCCAACGATCTATAGCTGGTCTGAGAGGATGATCAGCCAGACTGGAACTGAGACACGGTCCAGACTCCTACGGGAGGCAGCAGTGAGGAATCTTCCACAATGGGC-GAAAGCCTGATGGAGCAACGCCGCGTGAAGGAT-GAAGGCC--TTCG-GGTTGTAAACTTCTTTTATGAGTGAAG-AAT---------------------------------ATGA-CGGTAACTCAT-GAATAAGCACCGGCTAACTACGTGCCAGCAGCCGCGGTCATACGTAGGGTGCAAGCATTATCCGGAGTGACTGGGCGTAAAGAGTTGCGTAGGCGGTTTAATAAGTGA--ATAGTGAAACCTGGTGGCTCAACCATACAGACTATTATTCAAACTGTTA-AACTCGAGAGTGGTAGAGGTAACTGGAATTTCTAGTGTAGGAGTGAAATCCGTAGATATTAGAAGGAACACCAATGG-CGTAGGCAGGTTACTGGACC-ATTTCTGACGCTAAGGCACGAAAGCGTGGGGAGCGAACTGGATTAGATACCCAG-GTAGTCCACGCCGTAAACGATGGATACTAGCTGTTGGAGG----------------TATCGACC-----------------CCTTCAGTAGCGAA-GCTAACGCGTTAAGTATCCCGCCTGTGGAGTACGG-CCGCAAGGCTAAAACATAA-AGGAATTGACGGGGACCCGCACAAGCGGTGGATCATGTTCTTTAATTCGATGATAAACGAAGAACCTTACCAGGGTTTGACA-TCCC-GAG-AA-GATTTAC--GAAA--GTAAATT-GTG----CC-TTTT-GG----AACTCGG-TGA-CAGATGATGCATGGCCGTCGTCAGCTCGTGTCGTGAGATGTTTGGTTAAGTCCATCAACGAGCGCAACCCTTGTGAATAG-TTG------------AATT-----------TTTCTATTCAGACTGCCCCG-GCAACGGG-GAGGAAGGAGGGGATGATGTCAGGTCAGTATTTCTCTTACATCCTGGGCTAGAAACGTGATACAATGGCAAG-TACAATGCG---CAGCGAAGCCGCGAGGTGAAGCAA-AT-CGC-ACCAAAGCTTGTCCCAGTTCGGATTGGAGGCTGAAACTCGCCTCCATGAAGTCGGAATCGCTAGTAATCGCAGGTCAGC-AAACTGCGGTGAATACGTTCCCGGGTCTTGTACACACCGCCCGTCAAGCCATGAAAGTGACCAACACCCGAAGTCC----------GA-----TTCG-----TC--------GGCCTAAGGTGGGGGGCATGATTGGGGTTAAGTCGTAACAAGGTATCCGTACCGGAAGGTGCGGATGGATTACCTCCTTT---------------------------------------------
>TM7 [G-1] bacterium HMT-348 Cell Podar {SDRW01000000}
--------------------GAGTTTGATCCTGGCTCAGGATGAATGCTGGCGGCGTGCCTAACACATGCAAGTCGAGCGGCAGCGA-----------------------------------------------------------------------GGGGTG---CTTG--CACCCT-----------------------------------------------------------GTCGGCGAGCGGCGGACGGCTGAGTAACGCGTGGG-AATCTA-CCCTAAAG-TGAGGGATAACCGCCCGAAAGGGTGGCTAATACCGCATATG--ATC---------TTCG---------GAT-TAAA-GGA-----------TTTA-------------------------------------------------------------------------------------------------------------------------------------------------------------------------------TCC-GCTTTAGGAAGAGCCCGCGTTAGATTA-GGTAGTTGGTA-GGGTAATGGCCTACCAAGCCAACGATCTATAGCTGGTCTGAGAGGATGATCAGCCAGACTGGAACTGAGACACGGTCCAGACTCCTACGGGAGGCAGCAGTGAGGAATCTTCCACAATGGGC-GAAAGCCTGATGGAGCAACGCCGCGTGAAGGAT-GAAGGCC--TTCG-GGTTGTAAACTTCTTTTATGAGTGAAG-AAT---------------------------------ATGA-CGGTAACTCAT-GAATAAGCACCGGCTAACTACGTGCCAGCAGCCGCGGTCATACGTAGGGTGCAAGCATTATCCGGAGTGACTGGGCGTAAAGAGTTGCGTAGGCGGTTTAATAAGTGA--ATAGTGAAACCTGGTGGCTCAACCATACAGACTATTATTCAAACTGTTA-AACTCGAGAGTGGTAGAGGTAACTGGAATTTCTAGTGTAGGAGTGAAATCCGTAGATATTAGAAGGAACACCAATGG-CGTAGGCAGGTTACTGGACC-ATTTCTGACGCTAAGGCACGAAAGCGTGGGGAGCGAACTGGATTAGATACCCAG-GTAGTCCACGCCGTAAACGATGGATACTAGCTGTTGGAGG----------------TATCGACC-----------------CCTTCAGTAGCGAA-GCTAACGCGTTAAGTATCCCGCCTGTGGAGTACGG-CCGCAAGGCTAAAACATAA-AGGAATTGACGGGGACCCGCACAAGCGGTGGATCATGTTCTTTAATTCGATGATAAACGAAGAACCTTACCAGGGTTTGACA-TCCC-GAG-AA-GATTTAC--GAAA--GTAAATT-GTG----CC-TTTT-GG----AACTCGG-TGA-CAGATGATGCATGGCCGTCGTCAGCTCGTGTCGTGAGATGTTTGGTTAAGTCCATCAACGAGCGCAACCCTTGTGAATAG-TTG------------AATT-----------TTTCTATTCAGACTGCCCCG-GCAACGGG-GAGGAAGGAGGGGATGATGTCAGGTCAGTATTTCTCTTACATCCTGGGCTAGAAACGTGATACAATGGCAAG-TACAATGCG---CAGCGAAGCCGCGAGGTGAAGCAA-AT-CGC-ACCAAAGCTTGTCCCAGTTCGGATTGGAGGCTGAAACTCGCCTCCATGAAGTCGGAATCGCTAGTAATCGCAGGTCAGC-AAACTGCGGTGAATACGTTCCCGGGTCTTGTACACACCGCCCGTCAAGCCATGAAAGTGACCAACACCCGAAGTCC----------GA-----TTCG-----TC--------GGCCTAAGGTGGGGGGCATGATTGGGGTTAAGTCGTAACAAGGTATCCGTACCGGAAGGTGCGGATGGATTACCTCCTTT---------------------------------------------
>TM7 [G-1] bacterium HMT-347 Clone BE109 {AY005446}
--------------------GAGTTTGATCCTGGCTCAGGATGAACGCTGGCGGCGTGCCTAACACATGCAAGTCGAGCGGCAGCGC-----------------------------------------------------------------------GAGTAG---TTTA--CTACTT-----------------------------------------------------------GGCGGCGAGCGGCGGACGGCTGAGTAACGCGTGGG-AACATG-CCCCAAAG-TGAGGGATAACTGCCCGAAAGGGTAGCTAATACCGCATATG--ATC---------TTCG---------GAT-TAAA-GGA-----------TTTA-------------------------------------------------------------------------------------------------------------------------------------------------------------------------------TCC-GCTTTGGGAGTGGCCCGCGTCGGATTA-GGTAGTTGGTG-AGGTAATGGCTCACCAAGCCGACGATCCGTAGCTGGTCTGAGAGGATGATCAGCCAGACTGGGACTGAGACACGGCCCAGACTCCTACGGGAGGCAGCAGTGAGGAATCTTCCACAATGGGC-GAAAGCCTGATGGAGCAACGCCGCGTGCAGGAT-GAAGGCC--TTCG-GGTTGTAAACTGCTTTTATAAGTGAGG-AAT---------------------------------ATGA-CGGTAACTTAT-GAATAAGGATCGGCTAACTACGTGCCAGCAGCCGCGGTCATACGTAGGATCCGAGCGTTATCCGGAGTGACTGGGCGTAAAGAGTTGCGTAGGCGGTTTGTTAAGCGA--ATAGTGAAACCTGGTGGCTCAACCATACAGACTATTATTCGAACTGGCA-AACTCGAGAGTGGTAGAGGTCACTGGAATTTCTTGTGTAGGAGTGAAATCCGTAGATATAAGAAGGAACACCAATGG-CGTAGGCAGGTGACTAGACC-ATTTCTGACGCTAAGGCACGAAAGCGTGGGGAGCGAACCGGATTAGATACCCGG-GTAGTCCACGCCGTAAACGATGGATACTAGCTGTTGGAGG----------------TATCGACC-----------------CCTTCAGTAGCGAA-GCTAACGCGTTAAGTATCCCGCCTGTGGAGTACGG-CCGCAAGGCTAAAACATAA-AGGAATTGACGGGGACCCGCACAAGCGGTGGATCGTGTTCTTTAATTCGATGATAAACGAAGAACCTTACCAGGGCTTGACA-TCCA-GGG-AA-GGTCTGC--GAAA--GTGGACT-GTG----CC-TTTT-GG----AACCCTG-TGA-CAGGTGCTGCATGGCCGTCGTCAGCTCGTGTCGTGAGATGTTTGGTTAAGTCCATCAACGAGCGCAACCCTTGCAACTAG-TTG------------GATT-----------TTTCTAGTTGGACTGCCCCG-GTAACGGG-GAGGAAGGAGGGGATGATGTCAGGTCAGTATTGCCCTTACGTCCTGGGCTAGAAACACGATACAATGGCTAG-TACAATGCG---CAGCGAAGCCGCAAGGTGGAGCAA-AT-CGC-ATCAAAGCTAGTCTCAGTTCGGATTGGAGGCTGAAACTCGCCTCCATGAAGTCGGAATCGCTAGTAATCGCAGATCAGC-AAGCTGCGGTGAATACGTTCCCGGGTCTTGTACACACCGCCCGTCAAACCATGAAAGTGACCAACACCCGAAGTCC----------GA-----TTCG-----TC--------GGCCTAAGGTGGGGGGCATGATTGGGGTTAAGTCGTAACAAGGTATCCGTACCGGAAGGTGC---------------------------------------------------------------
>TM7 [G-1] bacterium HMT-346 Cell Podar {SDSA01000000}
--------------------GAGTTTGATCCTGGCTCAGGATGAACGCTGGCGGCGTGCCTAACACATGCAAGTCGAGCGGCAGCGC-----------------------------------------------------------------------GAGTAG---TTTA--CTACTT-----------------------------------------------------------GGCGGCGAGCGGCGGACGGCTGAGTAACGCGTGGG-AATTTG-CCCCAAAG-TGAGGAATAACTGCCCGAAAGGGTGGCTAATGCCGCATATG--ATC---------TTCG---------GAT-TAAA-GGA-----------TTTA-------------------------------------------------------------------------------------------------------------------------------------------------------------------------------TCC-GCTTTGGGAGAAGCCCGCGTCGGATTA-GGTAGTTGGTG-AGGTAATGGCTCACCAAGCCGACGATCCGTAGCTGGTCTGAGAGGATGACCAGCCAGACTGGAACTGAGACACGGTCCAGACTCCTACGGGAGGCAGCAGTGAGGAATCTTCCACAATGGGC-GAAAGCCTGATGGAGCAACGCCGCGTGCAGGAT-GAAGGCC--TTCG-GGTTGTAAACTGCTTTTATAAGTGAGG-AAT---------------------------------ATGA-CGGTAGCTTAT-GAATAAGGATCGGCTAACTACGTGCCAGCAGCCGCGGTCATACGTAGGATCCGAGCGTTATCCGGAGTGACTGGGCGTAAAGAGTTGCGTAGGCGGTTTGTTAAGTGA--ATAGTGAAATCTGGTGGCTCAACCATACAGGCTATTATTCAAACTGGCA-AACTCGAGAGTGGTAGAGGTCACTGGAATTTCTTGTGTAGGAGTGAAATCCGTAGATATAAGAAGGAACACCGATGG-CGTAGGCAGGTGACTGGACC-ATTTCTGACGCTAAGGCACGAAAGCGTGGGGAGCGAACCGGATTAGATACCCGG-GTAGTCCACGCCGTAAACGATGGATACTGGCTGTTGGAGG----------------TATCGACC-----------------CCTTCAGTAGCGAA-GCTAACGCGTTAAGTATCCCGCCTGTGGAGTACGG-TCGCAAGACTAAAACATAA-AGGAATTGACGGGGACCCGCACAAGCGGTGGATCGTGTTCTTTAATTCGATGCTAAACGAAGAACCTTACCAGGGCTTGACA-TCCA-GGG-AA-TTTTTGG--GAAA--CCAATTA-GTG----CC-TTTT-GG----AACCCTG-TGA-CAGGTGATGCATGGCCGTCGTCAGCTCGTGTCGTGAGATGTTTGGTTAAGTCCATCAACGAGCGCAACCCTTGCAACTAG-TTG------------GATT-----------TTTCTAGTTGGACTGCTTCG-GTAACGGA-GAGGAAGGAGGGGATGATGTCAGGTCAGTATTTCCCTTACGTCCTGGGCTAGAAACACGATACAATGGCTAG-TACAATGCG---CAGCGAAGCCGCGAGGTGGAGCAA-AT-CGC-ATCAAAGCTAGTCCCAGTTCGGATTGGAGGCTGAAACTCGCCTCCATGAAGTCGGAATCGCTAGTAATCGCAGATCAGC-AAGCTGCGGTGAATACGTTCCCGGGTCTTGTACACACCGCCCGTCAAACCATGAAAGTGACCAACACCCGAAGTCC----------GA-----TTCG-----TC--------GGCCTAAGGTGGGGGGCATGATTGGGGTTAAGTCGTAACAAGGTATCCGTACCGGAAGGTGCGGATGGATTACCTCCTTT---------------------------------------------
>TM7 [G-1] bacterium HMT-346 Cell Podar {SDRZ01000000}
--------------------GAGTTTGATCCTGGCTCAGGATGAACGCTGGCGGCGTGCCTAACACATGCAAGTCGAGCGGCAGCGC-----------------------------------------------------------------------GAGTAG---TTTA--CTACTT-----------------------------------------------------------GGCGGCGAGCGGCGGACGGCTGAGTAACGCGTGGG-AATTTG-CCCCAAAG-TGAGGAATAACTGCCCGAAAGGGTGGCTAATGCCGCATATG--ATC---------TTCG---------GAT-TAAA-GGA-----------TTTA-------------------------------------------------------------------------------------------------------------------------------------------------------------------------------TCC-GCTTTGGGAGAAGCCCGCGTCGGATTA-GGTAGTTGGTG-AGGTAATGGCTCACCAAGCCGACGATCCGTAGCTGGTCTGAGAGGATGACCAGCCAGACTGGAACTGAGACACGGTCCAGACTCCTACGGGAGGCAGCAGTGAGGAATCTTCCACAATGGGC-GAAAGCCTGATGGAGCAACGCCGCGTGCAGGAT-GAAGGCC--TTCG-GGTTGTAAACTGCTTTTATAAGTGAGG-AAT---------------------------------ATGA-CGGTAGCTTAT-GAATAAGGATCGGCTAACTACGTGCCAGCAGCCGCGGTCATACGTAGGATCCGAGCGTTATCCGGAGTGACTGGGCGTAAAGAGTTGCGTAGGCGGTTTGTTAAGTGA--ATAGTGAAATCTGGTGGCTCAACCATACAGGCTATTATTCAAACTGGCA-AACTCGAGAGTGGTAGAGGTCACTGGAATTTCTTGTGTAGGAGTGAAATCCGTAGATATAAGAAGGAACACCGATGG-CGTAGGCAGGTGACTGGACC-ATTTCTGACGCTAAGGCACGAAAGCGTGGGGAGCGAACCGGATTAGATACCCGG-GTAGTCCACGCCGTAAACGATGGATACTGGCTGTTGGAGG----------------TATCGACC-----------------CCTTCAGTAGCGAA-GCTAACGCGTTAAGTATCCCGCCTGTGGAGTACGG-TCGCAAGACTAAAACATAA-AGGAATTGACGGGGACCCGCACAAGCGGTGGATCGTGTTCTTTAATTCGATGCTAAACGAAGAACCTTACCAGGGCTTGACA-TCCA-GGG-AA-TTTTTGG--GAAA--CCAATTA-GTG----CC-TTTT-GG----AACCCTG-TGA-CAGGTGATGCATGGCCGTCGTCAGCTCGTGTCGTGAGATGTTTGGTTAAGTCCATCAACGAGCGCAACCCTTGCAACTAG-TTG------------GATT-----------TTTCTAGTTGGACTGCTTCG-GTAACGGA-GAGGAAGGAGGGGATGATGTCAGGTCAGTATTTCCCTTACGTCCTGGGCTAGAAACACGATACAATGGCTAG-TACAATGCG---CAGCGAAGCCGCGAGGTGGAGCAA-AT-CGC-ATCAAAGCTAGTCCCAGTTCGGATTGGAGGCTGAAACTCGCCTCCATGAAGTCGGAATCGCTAGTAATCGCAGATCAGC-AAGCTGCGGTGAATACGTTCCCGGGTCTTGTACACACCGCCCGTCAAACCATGAAAGTGACCAACACCCGAAGTCC----------GA-----TTCG-----TC--------GGCCTAAGGTGGGGGGCATGATTGGGGTTAAGTCGTAACAAGGTATCCGTACCGGAAGGTGCGGATGGATTACCTCCTTT---------------------------------------------
>TM7 [G-1] bacterium HMT-346 Clone AH040 {AF125204}
--------------------GAGTTTGATCCTGGCTCAGGATGAACGCTGGCGGCGTGCCTAACACATGCAAGTCGAGCGGCAGCGC-----------------------------------------------------------------------GAGTAG---TTTA--CTACTT-----------------------------------------------------------GGCGGCGAGCGGCGAACGGCTGAGTAACGCGTGGG-AATTTG-CCCCAAAG-TGAGGAATAACTGCCCGAAAGGGTGGCTAATGCCGCATATG--ATC---------TTCG---------GAT-TAAA-GGA-----------TTTA-------------------------------------------------------------------------------------------------------------------------------------------------------------------------------TCC-GCTTTGGGAGAAGCCCGCGTCGGATTA-GGTAGTTGGTG-AGGTAATGGCTCACCAAGCCGACGATCCGTAGCTGGTCTGAGAGGATGACCAGCCAGACTGGAACTGAGACACGGTCCAGACTCCTACGGGAGGCAGCAGTGAGGAATCTTCCACAATGGGC-GAAAGCCTGATGGAGCAACGCCGCGTGCAGGAT-GAAGGCC--TTCG-GGTTGTAAACTGCTTTTATAAGTGAGG-AAT---------------------------------ATGA-CGGTAGCTTAT-GAATAAGGATCGGCTAACTACGTGCCAGCAGCCGCGGTCATACGTAGGATCCGAGCGTTATCCGGAGTGACTGGGCGTAAAGAGTTGCGTAGGCGGTTTGTTAAGTGA--ATAGTGAAATCTGGTGGCTCAACCATACAGGCTATTATTCAAACTGGCA-AACTCGAGAGTGGTAGAGGTCACTGGAATTTCTTGTGTAGGAGTGAAATCCGTAGATATAAGAAGGAACACCGATGG-CGTAGGCAGGTGACTGGACC-ATTTCTGACGCTAAGGCACGAAAGCGTGGGGAGCGAACCGGATTAGATACCCGG-GTAGTCCACGCCGTAAACGATGGATACTGGCTGTTGGAGG----------------TATCGACC-----------------CCTTCAGTAGCGAA-GCTAACGCGTTAAGTATCCCGCCTGTGGAGTACGG-TCGCAAGACTAAAACATAA-AGGAATTGACGGGGACCCGCACAAGCGGTGGATCGTGTTCTTTAATTCGATGCTAAACGAAGAACCTTACCAGGGCTTGACA-TCCA-GGG-AA-TTTTTGG--GAAA--CCAATTA-GTG----CC-TTTT-GG----AACCCTG-TGA-CAGGTGATGCATGGCCGTCGTCAGCTCGTGTCGTGAGATGTTTGGTTAAGTCCATCAACGAGCGCAACCCTTGCAACTAG-TTG------------GATT-----------TTTCTAGTTGGACTGCTTCG-GTAACGGA-GAGGAAGGAGGGGATGATGTCAGGTCAGTATTTCCCTTACGTCCTGGGCTAGAAACACGATACAATGGCTAG-TACAATGCG---CAGCAAAGCCGCGAGGTGGAGCAA-AT-CGC-ATCAAAGCTAGTCCCAGTTCGGATTGGAGGCTGAAACTCGCCTCCATGAAGTCGGAATCGCTAGTAATCGCAGATCAGC-AAGCTGCGGTGAATACGTTCCCGGGTCTTGTACACACCGCCCGTCAAACCATGAAAGTGACCAACACCCGAAGTCT----------GA-----TTCG-----TC--------GGCCTAAGGTGGGGGGCATGATTGGGGTTAAGTCGTAACAAGGTATCCGTACCGGAAGGTGC---------------------------------------------------------------
>TM7 [G-1] bacterium HMT-869 Clone 4W02 {KM018321}
--------------------GAGTTTGATCCTGGCTCAGGATGAACGCTGGCGGCGTGCCTAACACATGCAAGTCGAGCGGCAGCGA-----------------------------------------------------------------------GGGGTG---CTTG--CACCCT-----------------------------------------------------------GTCGGCGAGCGGCGGACGGCTGAGTAACGCGTGGG-AATTTG-CCCCAAAG-TGAGGGATAACTGCCCGAAAGGGTGGCTAATACCGCATATG--ATC---------TTCG---------GAT-TAAA-GGA-----------TTTA-------------------------------------------------------------------------------------------------------------------------------------------------------------------------------TCC-GCTTTGGGAGAAGCCCGCGTCGGATTA-GGTAGTTGGTG-AGGTAACGGCTCACCAAGCCGACGATCCGTAGCTGGTCTGAGAGGATGACCAGCCAGACTGGAACTGAGACACGGTCCAGACTCCTACGGGAGGCAGCAGTGAGGAATCTTCCACAATGGGG-GCAACCCTGATGGAGCAACGCCGCGTGCAGGAT-GAAGGCC--TTCG-GGTTGTAAACTGCTTTTATAAGTGAGG-AAT---------------------------------ATGA-CGGTAACTTAT-GAATAAGGATCGGCTAACTACGTGCCAGCAGCCGCGGTCATACGTAGGATCCGAGCGTTATCCGGAGTGACTGGGCGTAAAGAGTTGCGTAGGCGGTTTGTTAAGTGA--ATAGTGAAATCTGGTGGCTCAACCATTCAGGCTATTATTCAAACTGGCA-AACTCGAGGGTGGTAGAGGTCACTGGAATTTCTTGTGTAGGAGTGAAATCCGTAGATATAAGAAGGAACACCGATGG-CGTAGGCAGGTGACTGGACC-ATTTCTGACGCTAAGGCACGAAAGCGTGGGGAGCGAACCGGATTAGATACCCGG-GTAGTCCACGCCGTAAACGATGGATACTGGCTGTTGGAGG----------------TATCGACC-----------------CCTTCAGTAGCGAA-GCTAACGCGTTAAGTATCCCGCCTGTGGAGTACGG-CCGCAAGGCTAAAACATAA-AGGAATTGACGGGGACCCGCACAAGCGGTGGATCGTGTTCTTTAATTCGATGCTAAACGAAGAACCTTACCAGGGCTTGACA-TCCA-GGG-AA-TTTTTGG--GAAA--CCAATTA-GTG----CC-TTTT-GG----AACCCTG-TGA-CAGGTGATGCATGGCCGTCGTCAGCTCGTGTCGTGAGATGTTTGGTTAAGTCCATCAACGAGCGCAACCCTTGCAACTAG-TTG------------GATT-----------TTTCTAGTTGGACTGCTTCG-GTAACGGA-GAGGAAGGAGGGGATGATGTCAGGTCAGTATTTCCCTTACGTCCTGGGCTAGAAACACGATACAATGGCTAG-TACAATGCG---CAGCGAAGCCGTGAGGTGAAGCAA-AT-CGC-ATCAAAGCTAGTCCCAGTTCGGATTGGAGGCTGAAACTCGCCTCCATGAAGTCGGAATCGCTAGTAATCGCAAATCAGC-AAGTTGCGGTGAATACGTTCCCGGGTCTTGTACACACCGCCCGTCAAACCATGAAAGTGACCAACACCCGAAGTCC----------GA-----TTCG-----TC--------GGCCTAAGGTGGGGGGCATGATTGGGGTTAAGTCGTAACAAGGTATCCGTACCGGAAGGTGC---------------------------------------------------------------
>TM7 [G-1] bacterium HMT-349 Clone BS003 {AY005448}
--------------------GAGTTTGATCCTGGCTCAGGATGAACGCTGGCGGCGTGCCTAACACATGCAAGTCGAGCGGCAGCGA-----------------------------------------------------------------------AGGGTG---CTTG--CACCCT-----------------------------------------------------------GTCGGCGAGCGGCGGACGGCTGAGTAACGCGTGGG-AACGTG-CCCCAAAG-TGAGGAATAACTGCCCGAAAGGGTAGCTAATACCGCATATT--ATC---------TTCG---------GAT-CAAA-GGA-----------TTTA-------------------------------------------------------------------------------------------------------------------------------------------------------------------------------TCC-GCTTTGGGAGCGGCCCGCGTCGGATTA-GGTAGTTGGTG-AGGTAATGGCTCACCAAGCCGACGATCCGTAGCTGGTCTGAGAGGATGACCAGCCAGACTGGAACTGAGACACGGTCCAGACTCCTACGGGAGGCAGCAGTGAGGAATCTTCCACAATGGGC-GAAAGCCTGATGGAGCAACGCCGCGTGCAGGAC-GAAGGCC--TTCG-GGTTGTAAACTGCTTTTATAAGTGAGG-AAT---------------------------------ATGA-CGGTAACTTAT-GAATAAGGATCGGCTAACTACGTGCCAGCAGCCGCGGTCATACGTAGGATCCGAGCGTTATCCGGAGTGACTGGGCGTAAAGAGTTGCGTAGGCGGTTGTATAAGTGA--ATAGTGAAATCTGGTGGCTCAACCATACAGGCTATTGTTCAAACTGTAC-AACTTGAGAGTGGTAGAGGTCACTGGAATTTCTTGTGTAGGAGTGAAATCCGTAGATATAAGAAGGAACACCAATGG-CGTAGGCAGGTGACTGGACC-ATTTCTGACGCTAAGGCACGAAAGCGTGGGGAGCGAACCGGATTAGATACCCGG-GTAGTCCACGCCGTAAACGATGGATACTGGCTGTTGGAGG----------------TATCGACC-----------------CCTTCAGTAGCGAA-GCTAACGCGTTAAGTATCCCGCCTGTGGAGTACGG-CCGCAAGGCTAAAACATAA-AGGAATTGACGGGGACCCGCACAAGCGGTGGATCGTGTTCTTTAATTCGATGCTAAACGAAGAACCTTACCAGGGCTTGACA-TCCA-GGG-AA-TTTTTGG--GAAA--CCAATTA-GTG----CC-GTTT-GG----AACCCTG-TGA-CAGGTGATGCATGGCCGTCGTCAGCTCGTGTCGTGAGATGTTTGGTTAAGTCCATCAACGAGCGCAACCCTTGTGTCTAG-TTG------------TATT-----------TTTCTAGACAGACTGCTTCG-GTAACGGA-GAGGAAGGAGGGGATGATGTCAGGTCAGTATTTCCCTTACGTCCTGGGCTAGAAACACGATACAATGGCTAG-TACAATGCG---CAGCGAAGCCGCGAGGTGAAGCAA-AT-CGC-ATCAAAGCTAGTCCCAGTTCGGATTGGAGGCTGAAACTCGCCTCCATGAAGTCGGAATCGCTAGTAATCGCAAATCAGC-AAGTTGCGGTGAATACGTTCCCGGGTCTTGTACACACCGCCCGTCAAACCATGAAAGTGACCAACACCCGAAGTCC----------GA-----TTCG-----TC--------GGCCTAAGGTGGGGGGCATGATTGGGGTTAAGTCGTAACAAGGTATCCGTACCGGAAGGTGC---------------------------------------------------------------
>TM7 [G-1] bacterium HMT-349 Strain PM007 {depositing}
--------------------GAGTTTGATCCTGGCTCAGGATGAACGCTGGCGGCGTGCCTAACACATGCAAGTCGAGCGGCAGCGA-----------------------------------------------------------------------GGGGTG---CTTG--CACCCT-----------------------------------------------------------GTCGGCGAGCGGCGGACGGCTGAGTAACGCGTGGG-AACGTG-CCCCAAAG-TGAGGAATAACTGCCCGAAAGGGTAGCTAATACCGCATATT--ATC---------TTCG---------GAT-CAAA-GGA-----------TTTA-------------------------------------------------------------------------------------------------------------------------------------------------------------------------------TCC-GCTTTGGGAGCGGCTCGCGTCGGATTA-GGTAGTTGGTG-AGGTAATGGCTCACCAAGCCGACGATCCGTAGCTGGTCTGAGAGGATGACCAGCCAGACTGGAACTGAGACACGGTCCAGACTCCTACGGGAGGCAGCAGTGAGGAATCTTCCACAATGGGC-GAAAGCCTGATGGAGCAACGCCGCGTGCAGGAC-GAAGGCC--TTCG-GGTTGTAAACTGCTTTTATAAGTGAGG-AAT---------------------------------ATGA-CGGTAACTTAT-GAATAAGGATCGGCTAACTACGTGCCAGCAGCCGCGGTCATACGTAGGATCCGAGCGTTATCCGGAGTGACTGGGCGTAAAGAGTTGCGTAGGCGGTTGTATAAGTGA--ATAGTGAAATCTGGTGGCTCAACCATACAGGCTATTGTTCAAACTGTAC-AACTTGAGAGTGGTAGAGGTCACTGGAATTTCTTGTGTAGGAGTGAAATCCGTAGATATAAGAAGGAACACCAATGG-CGTAGGCAGGTGACTGGACC-ATTTCTGACGCTAAGGCACGAAAGCGTGGGGAGCGAACCGGATTAGATACCCGG-GTAGTCCACGCCGTAAACGATGGATACTGGCTGTTGGAGG----------------TATCGACC-----------------CCTTCAGTAGCGAA-GCTAACGCGTTAAGTATCCCGCCTGTGGAGTACGG-CCGCAAGGCTAAAACATAA-AGGAATTGACGGGGACCCGCACAAGCGGTGGATCGTGTTCTTTAATTCGATGCTAAACGAAGAACCTTACCAGGGCTTGACA-TCCA-GGG-AA-TTTTTGG--GAAA--CCAATTA-GTG----CC-GTTT-GG----AACCCTG-TGA-CAGGTGATGCATGGCCGTCGTCAGCTCGTGTCGTGAGATGTTTGGTTAAGTCCATCAACGAGCGCAACCCTTGTGTCTAG-TTG------------TATT-----------TTTCTAGACAGACTGCTTCG-GTAACGGA-GAGGAAGGAGGGGATGATGTCAGGTCAGTATTTCCCTTACGTCCTGGGCTAGAAACACGATACAATGGCTAG-TACAATGCG---CAGCGAAGCCGCGAGGTGAAGCAA-AT-CGC-ACCAAAGCTAGTCCCAGTTCGGATTGGAGGCTGAAACTCGCCTCCATGAAGTCGGAATCGCTAGTAATCGCAAATCAGC-AAGTTGCGGTGAATACGTTCCCGGGTCTTGTACACACCGCCCGTCAAACCATGAAAGTGACCAACACCCGAAGTCC----------GA-----TTCG-----TC--------GGCCTAAGGTGGGGGGCATGATTGGGGTTAAGTCGTAACAAGGTATCCGTACCGGAAGGTGCGGATGGATTACCTCCTTT---------------------------------------------
>TM7 [G-1] Bacterium HMT-955 Strain CM003 {CP040010}
--------------------GAGTTTGATCCTGGCTCAGGATGAACGCTGGCGGCGTGCCTAACACATGCAAGTCGAGCGGCAGCGA-----------------------------------------------------------------------GGGGTG---CTTG--CACCCT-----------------------------------------------------------GTCGGCGAGCGGCGAACGGCTGAGTAACGCGTGGG-AACGTG-CCCTAAAG-TGAGGGATAACGCACCGAAAGGTGTGCTAATACCGCATATG--ATC---------TTCG---------GAT-TAAA-GC------------TTTA-------------------------------------------------------------------------------------------------------------------------------------------------------------------------------TGC-GCTTTGGGAGCGGCCCGCGTCGGATTA-GGTTGTTGGTA-GGGTAATGGCCTACCAAGCCGACGATCCGTAGCTGGTCTGAGAGGATGACCAGCCAGACTGGAACTGAGACACGGTCCAGACTCCTACGGGAGGCAGCAGTGAGGAATCTTCCACAATGGGG-GCAACCCTGATGGAGCAACGCCGCGTGCAGGAT-GAAGGCC--TTCG-GGTTGTAAACTGCTTTTATAAGTGAGG-AAT---------------------------------ATGA-CGGTAACTTAT-GAATAAGGATCGGCTAACTACGTGCCAGCAGCCGCGGTCATACGTAGGATCCGAGCGTTATCCGGAGTGACTGGGCGTAAAGAGTTGCGTAGGTGGTTAGTAAAGCGA--ATAGTGAAATCTGGCGGCTCAACCGTACAGGCTATTATTCGAACTCACT-AACTCGAGAGTGGTAGAGGTTACTGGAATTTCTAGTGTAGGAGTGAAATCCGTAGATATTAGAAGGAACACCAATGG-CGTAGGCAGGTAACTGGACC-ATTTCTGACACTAAGGCACGAAAGCGTGGGGAGCGAACCGGATTAGATACCCGG-GTAGTCCACGCCGTAAACGATGGATACTAGCTGTTGGAGG----------------TATCGACC-----------------CCTTCAGTAGCGAA-GCTAACGCGTTAAGTATCCCGCCTGTGGAGTACGG-TCGCAAGACTAAAACATAA-AGGAATTGACGGGGACCCGCACAAGCGGTGGATCGTGTTCTTTAATTCGATGCTAAACGAAGAACCTTACCAGGGCTTGACA-TCCA-GGG-AA-TTTTTGG--GAAA--CCAATTA-GTG----CC-TTTT-GG----AACCCTG-TGA-CAGGTGATGCATGGCCGTCGTCAGCTCGTGTCGTGAGATGTTTGGTTAAGTCCATCAACGAGCGCAACCCTTGTGAATAG-TTG------------GATT-----------TTTCTATTCAGACTGCCCCG-GTAACGGG-GAGGAAGGAGGGGATGATGTCAGGTCAGTATTTCCCTTACGTCCTGGGCTAGAAACACGATACAATGGCTAG-TACAATGCG---CAGCGAAGCCGCGAGGTGGAGCAA-AT-CGC-ATCAAAGCTAGTCCCAGTTCGGATTGGAGGCTGAAACTCGCCTCCATGAAGTCGGAATCGCTAGTAATCGCAAATCAGC-AAGTTGCGGTGAATACGTTCCCGGGTCTTGTACACACCGCCCGTCAAACCATGAAAGTGACCAACACCCGAAGTCC----------GA-----TTCG-----TC--------GGCCTAAGGTGGGGGGCATGATTGGGGTTAAGTCGTAACAAGGTATCCGTACCGGAAGGTGCGGATGGATTACCTCCTTT---------------------------------------------
>TM7 [G-1] bacterium HMT-955 Strain CM009 {CP040009}
--------------------GAGTTTGATCCTGGCTCAGGATGAACGCTGGCGGCGTGCCTAACACATGCAAGTCGAGCGGCAGCGA-----------------------------------------------------------------------GGGGTG---CTTG--CACCCT-----------------------------------------------------------GTCGGCGAGCGGCGAACGGCTGAGTAACGCGTGGG-AACGTG-CCCTAAAG-TGAGGGATAACGCACCGAAAGGTGTGCTAATACCGCATATG--ATC---------TTCG---------GAT-TAAA-GC------------TTTA-------------------------------------------------------------------------------------------------------------------------------------------------------------------------------TGC-GCTTTGGGAGCGGCCCGCGTCGGATTA-GGTTGTTGGTA-GGGTAATGGCCTACCAAGCCGACGATCCGTAGCTGGTCTGAGAGGATGACCAGCCAGACTGGAACTGAGACACGGTCCAGACTCCTACGGGAGGCAGCAGTGAGGAATCTTCCACAATGGGG-GCAACCCTGATGGAGCAACGCCGCGTGCAGGAT-GAAGGCC--TTCG-GGTTGTAAACTGCTTTTATAAGTGAGG-AAT---------------------------------ATGA-CGGTAACTTAT-GAATAAGGATCGGCTAACTACGTGCCAGCAGCCGCGGTCATACGTAGGATCCGAGCGTTATCCGGAGTGACTGGGCGTAAAGAGTTGCGTAGGTGGTTAGTAAAGCGA--ATAGTGAAATCTGGCGGCTCAACCGTACAGGCTATTATTCGAACTCACT-AACTCGAGAGTGGTAGAGGTTACTGGAATTTCTAGTGTAGGAGTGAAATCCGTAGATATTAGAAGGAACACCAATGG-CGTAGGCAGGTAACTGGACC-ATTTCTGACACTAAGGCACGAAAGCGTGGGGAGCGAACCGGATTAGATACCCGG-GTAGTCCACGCCGTAAACGATGGATACTAGCTGTTGGAGG----------------TATCGACC-----------------CCTTCAGTAGCGAA-GCTAACGCGTTAAGTATCCCGCCTGTGGAGTACGG-TCGCAAGACTAAAACATAA-AGGAATTGACGGGGACCCGCACAAGCGGTGGATCGTGTTCTTTAATTCGATGCTAAACGAAGAACCTTACCAGGGCTTGACA-TCCA-GGG-AA-TTTTTGG--GAAA--CCAATTA-GTG----CC-TTTT-GG----AACCCTG-TGA-CAGGTGATGCATGGCCGTCGTCAGCTCGTGTCGTGAGATGTTTGGTTAAGTCCATCAACGAGCGCAACCCTTGTGAATAG-TTG------------GATT-----------TTTCTATTCAGACTGCCCCG-GTAACGGG-GAGGAAGGAGGGGATGATGTCAGGTCAGTATTTCCCTTACGTCCTGGGCTAGAAACACGATACAATGGCTAG-TACAATGCG---CAGCGAAGCCGCGAGGTGGAGCAA-AT-CGC-ATCAAAGCTAGTCCCAGTTCGGATTGGAGGCTGAAACTCGCCTCCATGAAGTCGGAATCGCTAGTAATCGCAAATCAGC-AAGTTGCGGTGAATACGTTCCCGGGTCTTGTACACACCGCCCGTCAAACCATGAAAGTGACCAACACCCGAAGTCC----------GA-----TTCG-----TC--------GGCCTAAGGTGGGGGGCATGATTGGGGTTAAGTCGTAACAAGGTATCCGTACCGGAAGGTGCGGATGGATTACCTCCTTT---------------------------------------------
>TM7 [G-1] bacterium HMT-955 Strain PM004 {CP040008}
--------------------GAGTTTGATCCTGGCTCAGGATGAACGCTGGCGGCGTGCCTAACACATGCAAGTCGAGCGGCAGCGA-----------------------------------------------------------------------GGGGTG---CTTG--CACCCT-----------------------------------------------------------GTCGGCGAGCGGCGAACGGCTGAGTAACGCGTGGG-AACGTG-CCCTAAAG-TGAGGGATAACGCACCGAAAGGTGTGCTAATACCGCATATG--ATC---------TTCG---------GAT-TAAA-GC------------TTTA-------------------------------------------------------------------------------------------------------------------------------------------------------------------------------TGC-GCTTTGGGAGCGGCCCGCGTCGGATTA-GGTTGTTGGTA-GGGTAATGGCCTACCAAGCCGACGATCCGTAGCTGGTCTGAGAGGATGACCAGCCAGACTGGAACTGAGACACGGTCCAGACTCCTACGGGAGGCAGCAGTGAGGAATCTTCCACAATGGGG-GCAACCCTGATGGAGCAACGCCGCGTGCAGGAT-GAAGGCC--TTCG-GGTTGTAAACTGCTTTTATAAGTGAGG-AAT---------------------------------ATGA-CGGTAACTTAT-GAATAAGGATCGGCTAACTACGTGCCAGCAGCCGCGGTCATACGTAGGATCCGAGCGTTATCCGGAGTGACTGGGCGTAAAGAGTTGCGTAGGTGGTTAGTAAAGCGA--ATAGTGAAATCTGGCGGCTCAACCGTACAGGCTATTATTCGAACTCACT-AACTCGAGAGTGGTAGAGGTTACTGGAATTTCTAGTGTAGGAGTGAAATCCGTAGATATTAGAAGGAACACCAATGG-CGTAGGCAGGTAACTGGACC-ATTTCTGACACTAAGGCACGAAAGCGTGGGGAGCGAACCGGATTAGATACCCGG-GTAGTCCACGCCGTAAACGATGGATACTAGCTGTTGGAGG----------------TATCGACC-----------------CCTTCAGTAGCGAA-GCTAACGCGTTAAGTATCCCGCCTGTGGAGTACGG-TCGCAAGACTAAAACATAA-AGGAATTGACGGGGACCCGCACAAGCGGTGGATCGTGTTCTTTAATTCGATGCTAAACGAAGAACCTTACCAGGGCTTGACA-TCCA-GGG-AA-TTTTTGG--GAAA--CCAATTA-GTG----CC-TTTT-GG----AACCCTG-TGA-CAGGTGATGCATGGCCGTCGTCAGCTCGTGTCGTGAGATGTTTGGTTAAGTCCATCAACGAGCGCAACCCTTGTGAATAG-TTG------------GATT-----------TTTCTATTCAGACTGCCCCG-GTAACGGG-GAGGAAGGAGGGGATGATGTCAGGTCAGTATTTCCCTTACGTCCTGGGCTAGAAACACGATACAATGGCTAG-TACAATGCG---CAGCGAAGCCGCGAGGTGGAGCAA-AT-CGC-ATCAAAGCTAGTCCCAGTTCGGATTGGAGGCTGAAACTCGCCTCCATGAAGTCGGAATCGCTAGTAATCGCAAATCAGC-AAGTTGCGGTGAATACGTTCCCGGGTCTTGTACACACCGCCCGTCAAACCATGAAAGTGACCAACACCCGAAGTCC----------GA-----TTCG-----TC--------GGCCTAAGGTGGGGGGCATGATTGGGGTTAAGTCGTAACAAGGTATCCGTACCGGAAGGTGCGGATGGATTACCTCCTTT---------------------------------------------
>TM7 [G-1] bacterium HMT-955 Strain FS14P {depositing}
--------------------GAGTTTGATCCTGGCTCAGGATGAACGCTGGCGGCGTGCCTAACACATGCAAGTCGAGCGGCAGCGA-----------------------------------------------------------------------GGGGTG---CTTG--CACCCT-----------------------------------------------------------GTCGGCGAGCGGCGAACGGCTGAGTAACGCGTGGG-AACGTG-CCCTAAAG-TGAGGGATAACGCACCGAAAGGTGTGCTAATACCGCATATG--ATC---------TTCG---------GAT-TAAA-GC------------TTTA-------------------------------------------------------------------------------------------------------------------------------------------------------------------------------TGC-GCTTTGGGAGCGGCCCGCGTCGGATTA-GGTTGTTGGTA-GGGTAATGGCCTACCAAGCCGACGATCCGTAGCTGGTCTGAGAGGATGACCAGCCAGACTGGAACTGAGACACGGTCCAGACTCCTACGGGAGGCAGCAGTGAGGAATCTTCCACAATGGGG-GCAACCCTGATGGAGCAACGCCGCGTGCAGGAT-GAAGGCC--TTCG-GGTTGTAAACTGCTTTTATAAGTGAGG-AAT---------------------------------ATGA-CGGTAACTTAT-GAATAAGGATCGGCTAACTACGTGCCAGCAGCCGCGGTCATACGTAGGATCCGAGCGTTATCCGGAGTGACTGGGCGTAAAGAGTTGCGTAGGTGGTTAGTAAAGCGA--ATAGTGAAATCTGGCGGCTCAACCGTACAGGCTATTATTCGAACTCACT-AACTCGAGAGTGGTAGAGGTTACTGGAATTTCTAGTGTAGGAGTGAAATCCGTAGATATTAGAAGGAACACCAATGG-CGTAGGCAGGTAACTGGACC-ATTTCTGACACTAAGGCACGAAAGCGTGGGGAGCGAACCGGATTAGATACCCGG-GTAGTCCACGCCGTAAACGATGGATACTAGCTGTTGGAGG----------------TATCGACC-----------------CCTTCAGTAGCGAA-GCTAACGCGTTAAGTATCCCGCCTGTGGAGTACGG-TCGCAAGACTAAAACATAA-AGGAATTGACGGGGACCCGCACAAGCGGTGGATCGTGTTCTTTAATTCGATGCTAAACGAAGAACCTTACCAGGGCTTGACA-TCCA-GGG-AA-TTTTTGG--GAAA--CCAATTA-GTG----CC-TTTT-GG----AACCCTG-TGA-CAGGTGATGCATGGCCGTCGTCAGCTCGTGTCGTGAGATGTTTGGTTAAGTCCATCAACGAGCGCAACCCTTGTGAATAG-TTG------------GATT-----------TTTCTATTCAGACTGCCCCG-GTAACGGG-GAGGAAGGAGGGGATGATGTCAGGTCAGTATTTCCCTTACGTCCTGGGCTAGAAACACGATACAATGGCTAG-TACAATGCG---CAGCGAAGCCGCGAGGTGGAGCAA-AT-CGC-ATCAAAGCTAGTCCCAGTTCGGATTGGAGGCTGAAACTCGCCTCCATGAAGTCGGAATCGCTAGTAATCGCAAATCAGC-AAGTTGCGGTGAATACGTTCCCGGGTCTTGTACACACCGCCCGTCAAACCATGAAAGTGACCAACACCCGAAGTCC----------GA-----TTCG-----TC--------GGCCTAAGGTGGGGGGCATGATTGGGGTTAAGTCGTAACAAGGTATCCGTACCGGAAGGTGCGGATGGATTACCTCCTTT---------------------------------------------
>TM7 [G-1] bacterium HMT-955 Strain FS17P {depositing}
--------------------GAGTTTGATCCTGGCTCAGGATGAACGCTGGCGGCGTGCCTAACACATGCAAGTCGAGCGGCAGCGA-----------------------------------------------------------------------GGGGTG---CTTG--CACCCT-----------------------------------------------------------GTCGGCGAGCGGCGAACGGCTGAGTAACGCGTGGG-AACGTG-CCCTAAAG-TGAGGGATAACGCACCGAAAGGTGTGCTAATACCGCATATG--ATC---------TTCG---------GAT-TAAA-GC------------TTTA-------------------------------------------------------------------------------------------------------------------------------------------------------------------------------TGC-GCTTTGGGAGCGGCCCGCGTCGGATTA-GGTTGTTGGTA-GGGTAATGGCCTACCAAGCCGACGATCCGTAGCTGGTCTGAGAGGATGACCAGCCAGACTGGAACTGAGACACGGTCCAGACTCCTACGGGAGGCAGCAGTGAGGAATCTTCCACAATGGGG-GCAACCCTGATGGAGCAACGCCGCGTGCAGGAT-GAAGGCC--TTCG-GGTTGTAAACTGCTTTTATAAGTGAGG-AAT---------------------------------ATGA-CGGTAACTTAT-GAATAAGGATCGGCTAACTACGTGCCAGCAGCCGCGGTCATACGTAGGATCCGAGCGTTATCCGGAGTGACTGGGCGTAAAGAGTTGCGTAGGTGGTTAGTAAAGCGA--ATAGTGAAATCTGGCGGCTCAACCGTACAGGCTATTATTCGAACTCACT-AACTCGAGAGTGGTAGAGGTTACTGGAATTTCTAGTGTAGGAGTGAAATCCGTAGATATTAGAAGGAACACCAATGG-CGTAGGCAGGTAACTGGACC-ATTTCTGACACTAAGGCACGAAAGCGTGGGGAGCGAACCGGATTAGATACCCGG-GTAGTCCACGCCGTAAACGATGGATACTAGCTGTTGGAGG----------------TATCGACC-----------------CCTTCAGTAGCGAA-GCTAACGCGTTAAGTATCCCGCCTGTGGAGTACGG-TCGCAAGACTAAAACATAA-AGGAATTGACGGGGACCCGCACAAGCGGTGGATCGTGTTCTTTAATTCGATGCTAAACGAAGAACCTTACCAGGGCTTGACA-TCCA-GGG-AA-TTTTTGG--GAAA--CCAATTA-GTG----CC-TTTT-GG----AACCCTG-TGA-CAGGTGATGCATGGCCGTCGTCAGCTCGTGTCGTGAGATGTTTGGTTAAGTCCATCAACGAGCGCAACCCTTGTGAATAG-TTG------------GATT-----------TTTCTATTCAGACTGCCCCG-GTAACGGG-GAGGAAGGAGGGGATGATGTCAGGTCAGTATTTCCCTTACGTCCTGGGCTAGAAACACGATACAATGGCTAG-TACAATGCG---CAGCGAAGCCGCGAGGTGGAGCAA-AT-CGC-ATCAAAGCTAGTCCCAGTTCGGATTGGAGGCTGAAACTCGCCTCCATGAAGTCGGAATCGCTAGTAATCGCAAATCAGC-AAGTTGCGGTGAATACGTTCCCGGGTCTTGTACACACCGCCCGTCAAACCATGAAAGTGACCAACACCCGAAGTCC----------GA-----TTCG-----TC--------GGCCTAAGGTGGGGGGCATGATTGGGGTTAAGTCGTAACAAGGTATCCGTACCGGAAGGTGCGGATGGATTACCTCCTTT---------------------------------------------
>TM7 [G-1] Can. Saccharimonas aalborgensis NonOral MAG {CP005957}
--------------------GAGTTTGATCCTGGCTCAGGATGAACGCTGGCGGCGTGCCTAACACATGCAAGTCGAACGGTAACAG------------------------------------------------------GTTCTCACTATGCTTTTGAAGTT---TTCG--AAGGTTTAGTGAGAAT-------------------------------------------------GCTGACGAGTGGCGGACGGCTGAGTAACGCGTGGG-AACGTG-CCCCAAAG-TGAGGGATAAGCACCGGAAACGGTGTCTAATACCGCATATG--ATC---------TTCG---------GAT-TAAA-GCA-----------GCAA-------------------------------------------------------------------------------------------------------------------------------------------------------------------------------TGC-GCTTTGGGAGCGGCCTGCGTCGGATTA-GGTTGTTGGTG-AGGTAATGGCTCACCAAGCCGACGATCCGTAGCTGGTCTGAGAGGATGACCAGCCAGACTGGAACTGAGACACGGTCCAGACTCCTACGGGAGGCAGCAGTGAGGAATCTTCCACAATGGGG-GCAACCCTGATGGAGCAACGCCGCGTGCAGGAT-GAAGGCC--TTCG-GGTCGTAAACTGCTTTTATAAGTGAGG-AAT---------------------------------ATGA-CGGTAACTTAT-GAATAAGGATCGGCTAACTACGTGCCAGCAGCCGCGGTCATACGTAGGATCCGAGCGTTATCCGGAGTGACTGGGCGTAAAGAGTTGCGTAGGTGGTTTGTTAAGTAG--GTAGTGAAATCTGGCGGCTCAACCGTACAGGCTATTACCTAAACTGGCA-AACTCGAGAATGGTAGAGGTCACTGGAATTTCTAGTGTAGGAGTGAAATCCGTAGATATTAGAAGGAACACCAATGG-CGTAGGCAGGTGACTGGACC-ATTTCTGACACTGAGGCACGAAAGCGTGGGGAGCGAACCGGATTAGATACCCGG-GTAGTCCACGCTGTAAACGATGGATACTGGCTGTTTGGGG----------------TATCGACC-----------------CCCCAAGTAGCGAA-GCTAACGCGTTAAGTATCCCGCCTGTGGAGTACGG-TCGCAAGACTAAAACATAA-AGGAATTGACGGGGACCCGCACAAGCGGTGGATCGTGTTCTTTAATTCGATGATAAACGGAGAACCTTACCAGGGCTTGACA-TCCA-GGG-AA-GCACTGC--GAAA--GCAGCGT-GTG----CC-TTTT-GG----AACCCTG-TGA-CAGGTGTTGCATGGCCGTCGTCAGCTCGTGTCGTGAGATGTTTGGTTAAGTCCATCAACGAGCGCAACCCTTGTGAATAG-TTG------------TATT-----------TTTCTATTCAAACTGCCCCG-GCAACGGG-GAGGAAGGAGGGGATGATGTCAGGTCAGTATTACCCTTACGTCCTGGGCTAGAAACACGATACAATGGCTAG-TACAATGCG---CAGCAAAGCCGCGAGGTGGAGCAA-AT-CGC-ATCAAAGCTAGTCCCAGTTCGGATTGGAGGCTGAAACTCGCCTCCATGAAGTCGGAATCGCTAGTAATCGCAAATCAGC-AAGTTGCGGTGAATACGTTCCCGGGTCTTGTACACACCGCCCGTCAAACCATGAAAGTGACCAACACCCGAAGTCC----------GA-----TTCG-----TC--------GGCCTAAGGTGGGGGGCATGATTGGGGTTAAGTCGTAACAAGGTATCCGTACCGGAAGGTGCGGATGGATTACCTCCTTT---------------------------------------------
>TM7 [G-1] bacterium HMT-954 Clone ncd2635e08c1 {JF229972}
--------------------GAGTTTGATCCTGGCTCAGGATGAATGCTGGCGGCGTGCCTAACACATGCAAGTCGAGCGGTAACAG-----------------------------------------------------------------------GTCTAG---TTTA--CTAGAT-----------------------------------------------------------GCTGACGAGCGGCGGACGGCTGAGTAACGCGTGGG-AACGTG-CCCCAAAG-TGAGGAATAACTGCCCGAAAGGGTAGCTAATGCCGCATATG--ATC---------TTCG---------GAT-TAAA-GGA-----------TTTA-------------------------------------------------------------------------------------------------------------------------------------------------------------------------------TCC-GCTTTGGGAGCGGCCCGCGTTAGATTA-GGTAGTTGGTG-AGGTAATGGCTCACCAAGCCTACGATCTATAGCTGGTCTGAGAGGATGATCAGCCAGACTGGGACTGAGACACGGCCCAGACTCCTACGGGAGGCAGCAGTGAGGAATCTTCCACAATGGGC-GAAAGCCTGATGGAGCAACGCCGCGTGCAGGAT-GAAGGCC--TTAG-GGTTGTAAACTGCTTTTATAAGTGAAG-AAT---------------------------------ATGA-CGGTAACTTAT-GAATAAGCACCGGCTAACTACGTGCCAGCAGCCGCGGTCATACGTAGGGTGCAAGCATTATCCGGAGTGACTGGGCGTAAAGAGTTGCGTAGGTGGTTTGTTAAGTGA--GTAGTGAAAGCTAGCGGCTCAACCGTATAGATTATTATTCAAACTGGCA-AACTCGAGAATGGTAGAGGTAACTGGAATTTCTTGTGTAGGAGTGAAATCCGTAGATATAAGAAGGAACACCAATGG-CGTAGGCAGGTTACTGGACC-ATTTCTGACACTGAGGCACGAAAGCGTGGGGAGCGAACGGGATTAGATACCCCG-GTAGTCCACGCCGTAAACGATGGATACTAGCTGTTGGAGG----------------TATCGACC-----------------CCTCCAGTAGCGAA-GCTAACGCGTTAAGTATCCCGCCTGTGGAGTACGG-TCGCAAGACTAAAACATAA-AGGAATTGACGGGGACCCGCACAAGCGGTGGATTGTGTTCTTTAATTCGATGATAAACGGAGAACCTTACCAGGGTTTGACA-TCCC-AAG-AA-TTTTGCC--GAAA--GGCGAGA-GTG----CT-TTAT-TG----AACTTGG-TGA-CAGGTGATGCATGGCCGTCGTCAGCTCGTGTCGTGAGATGTTTGGTTAAGTCCATCAACGAGCGCAACCCTTGTGATTAG-TTG------------AATT-----------TTTCTAATCAGACTGCCCCG-GCAACGGG-GAGGAAGGAGGGGATGATGTCAGGTCAGTATTTCCCTTACATCCTGGGCTAGAAACGCAATACAATGGCCAA-TACAATGCG---CAGCGAAGCCGCGAGGTGAAGCAA-AT-CGC-ATCAAAGTTGGTCCCAGTTCGGATAAGAGGCTGAAACTCGCCTCTTTGAAGTCGGAATCGCTAGTAATCGCAGATCAGC-AAGCTGCGGTGAATACGTTCCCGGGTCTTGTACACACCGCCCGTCA-----------------------------------------------------------------------------------------------------------------------------------------------------------------------------------------------
>TM7 [G-1] bacterium NonOral MAG GWC2011 {CP011211}
--------------------GAGTTTGATCCTGGCTCAGGATGAATGCTGGCGGCGTGCCTAACACATGCAAGTCGAGCGGTAACAG-----------------------------------------------------------------------GTCTAG---TTTA--CTAGAT-----------------------------------------------------------GCTGACGAGCGGCGGACGGCTGAGTAACGCGTGGG-AATGTG-CCCCAAAG-TGAGGAATAACTGCCCGAAAGGGTAGCTAATGCCGCATATG--ATC---------TTCG---------GAT-TAAA-GGA-----------TTTA-------------------------------------------------------------------------------------------------------------------------------------------------------------------------------TCC-GCTTTGGGAGCAGCCCGCGTTCGATTA-GGTAGTTGGTG-AGGTAATGGCTCACCAAGCCCACGATCGATAGCTGGTCTGAGAGGATGACCAGCCAGACTGGAACTGAGACACGGTCCAGACTCCTACGGGAGGCAGCAGTGAGGAATCTTCCACAATGGGC-GAAAGCCTGATGGAGCAACGCCGCGTGCAGGAT-GAAGGCC--TTAG-GGTTGTAAACTGCTTTTATAAGTGAAG-AAT---------------------------------ATGA-CGGTAACTTAT-GAATAAGCACCGGCTAACTACGTGCCAGCAGCCGCGGTCATACGTAGGGTGCAAGCATTATCCGGAGTGACTGGGCGTAAAGAGTTGCGTAGGTGGTTTGTTAAGTGA--ATAGTGAAATCTGGCGGCTCAACCGTACAGGCTATTATTCAAACTGGCA-AACTCGAGAATGGTAGAGGTAACTGGAATTTCTTGTGTAGGAGTGAAATCCGTAGATATAAGAAGGAACACCAATGG-CGTAGGCAGGTTACTGGACC-ATTTCTGACACTGAGGCACGAAAGCGTGGGGAGCGAACCGGATTAGATACCCGG-GTAGTCCACGCCGTAAACTATGGATACTAGCTGTTGGAGG----------------TATCGACC-----------------CCTTCAGTAGCGAA-GCTAACGCGTTAAGTATCCCGCCTGTGGAGTACGG-TCGCAAGACTAAAACATAA-AGGAATTGACGGGGATCAGCACAAGCGGTGGATCGTGTTCTTTAATTCGATGTTAAACGAAGAACCTTACCAGGGTTTGACA-TCCT-TGG-AA-TTTTGCC--GAAA--GGCGAGA-GTG----CT-TTAT-TG----AGCCAAG-TGA-CAGGTGTTGCATGGCCGTCGTCAGCTCGTGTCGTGAGATGTTTGGTTAAGTCCATCAACGAGCGCAACCCTTGTGAATAG-TTG------------TATT-----------TTTCTATTCAGACTGCTCTA-GTAATAGG-GAGGAAGGAGGGGATGACGTCAGGTCAGTATTACCCTTACACCCTGGGCTAGAAACACGATACAATGGCAAG-TACAATGCG---CAGCAAAACCGCGAGGTGGAGCAA-AT-CGC-ATCAAAGCTTGTCCCAGTTCGGATAAGAGGCTGAAACTCGCCTCTTTGAAGTCGGAATCGCTAGTAATCGCAGGTCAGC-AAACTGCGGTGAATACGT-CACTGATCTTGTACACACCGCCCGTCAAACCATGAAAGTCACCAACACCCGAAGTCC----------GA-----TTCG-----TC--------GGCCTAAGGTGGGGGGGATGATTGGGGTTAAGTCGTAACAAGGTATCCGTACCGGAAGGTGCGGATGGATTACCTCCTTTCTAGGGAGAGTTA--------------------------------
>TM7 [G-1] bacterium NonOral MAG JGI L20 {AUNW02000000}
--------------------GAGTTTGATCCTGGCTCAGGATGAACGCTGGCGGCGTGCCTAATACATGCAAGTCGAGCGGCAGCGC-----------------------------------------------------------------------GAGTAG---TTTA--CTACTT-----------------------------------------------------------GGCGGCGAGCGGCGGACGGCTGAGTAACGCGTGGG-AACGTG-CCCCAAAG-TGAGGAATAACTGCCCGAAAGGGTAGCTAATGCCGCATATG--ATC---------TTCG---------GAT-TAAA-GGA-----------TTTA-------------------------------------------------------------------------------------------------------------------------------------------------------------------------------TCC-GCTTTGGGAGCGGCCCGCGTACGATTA-GATAGTTGGTG-AGGTAATGGCTCACCAAGTCGACGATCGTTAACTGGTTTGAGAGGATGATCAGTCAGACTGGAACTGAGACACGGTCCAGACTCCTACGGGAGGCAGCAGTAAGGAATCTTCCACAATGGGG-GCAACCCTGATGGAGCAACGCCGCGTGCAGGAC-GAAGGCC--TTCG-GGTCGTAAACTGCTTTTATAAGTGAAG-AAT---------------------------------ATGA-CGGTAACTTAT-GAATAAGGATCGGCTAACTACGTGCCAGCAGCCGCGGTCATACGTAGGATCCGAGCGTTATCCGGAGTGACTGGGCGTAAAGAGTTGCGTAGGTGGTTAGTAAAGCGA--ATAGTGAAACCTGGTGGCTCAACCATACAGACTATTATTCGAACTCACT-AACTCGAGAATGGTAGAGGTAGCTGGAATTTCTAGTGTAGGAGTGAAATCCGTAGATATTAGAAGGAACACCAATGG-CGTAGGCAGGCTACTGGACC-ATTTCTGACACTGAGGCACGAAAGCGTGGGGAGCGAACCGGATTAGATACCCGG-GTAGTCCACGCCGTAAACGATGGATACTAGCTGTTGGGGG----------------TATCGACC-----------------CCCCCAGTAGCGAA-GCTAACGCGTTAAGTATCCCGCCTGTGGAGTACGG-TCGCAAGACTAAAACATAA-AGGAATTGACGGGGACCCGCACAAGCGGTGGATCGTGTTCTTTAATTCGATGATAAACGAAGAACCTTACCAGGGTTTGACA-TCCT-TGG-AA-TTACTCC--GAAA--GGAGTGA-GTG----CT-TTAT-TG----AGCCAAG-TGA-CAGATGTTGCATGGCCGTCGTCAGCTCGTGTCGTGAGATGTTTGGTTAAGTCCATCAACGAGCGCAACCCTTGTGAATAG-TTG------------TATT-----------TTTCTATTCAGACTGCCCCG-GTAACGGG-GAGGAAGGAGGGGATGATGTCAGGTCAGTATTACTCTTACATCCTGGGCTAGAAACACGATACAATGGCTAG-TACAATGCG---CAGCGAAGCCGCGAGGTGGAGCAA-AT-CGC-ATCAAAGCTAGTCCCAGTTCGGATAAGAGGCTGAAACTCGCCTCTTTGAAGTCGGAATCGCTAGTAATCGCAAATCAGC-AAGTTGCGGTGAATACGTTCCCGGGTCTTGTACACACCGCCCGTCAAACCATGAAAGTCACCAACACCCGAAGTCC----------GA-----TTCG-----TC--------GGCCTAAGGTGGGGGGGATGATTGGGGTTAAGTCGTAACAAGGTATCCGTACCGGAAGGTGCGGATGGATTACCTCCTTT---------------------------------------------
>TM7 [G-1] bacterium NonOral MAG RAAC3 {CP006915}
--------------------GAGTTTGATCCTGGCTCAGGATGAACGCTGGCGGCGTGCCTAATACATGCAAGTCGAGCGGCAGCGG-GCTCACTGGCTTCTTCTTTTCTGCGGAGACAGGAATAGCGATTTCGAAGAAATCGCGTTCTCAGTACCGAAGGAGG---AATG--CTTCCGGGCTTCACCAATACTTATAAGGTGAAATTCAGAAGCAGACAAAGGAGAAGGTTGTGAGCGCCGGCGAGCGGCGGACGGCTGAGTAACGCGTGGG-AACGTG-CCCCAAAG-TGAGGGATAAGCACCGGAAACGGTGTCTAATACCGCATATG--ATC---------TTCG---------GAT-TAAA-GC------------TTTA-------------------------------------------------------------------------------------------------------------------------------------------------------------------------------TGC-GCTTTGGGAGCGGCCCGCGTCCGATTA-GCTAGTTGGTG-AGGTAAAGGCTTACCAAGGCTACGATCGGTAGCTGGTCTGAGAGGATGATCAGCCAGACTGGGACTGAGACACGGCCCAGACTCCTACGGGAGGCAGCAGTAAGGAATCTTCCACAATGGGG-GCAACCCTGATGGAGCAACGCCGCGTGCAGGAC-GAAGGCC--TTCG-GGTCGTAAACTGCTTTTATGAGTGAAG-AAT---------------------------------ATGA-CGGTAACTCAT-GAATAAGGGTCGGCTAACTACGTGCCAGCAGCCGCGGTCATACGTAGGACCCAAGCGTTATCCGGAGTGACTGGGCGTAAAGAGTTGCGTAGGTGGTCAGTAAAGCGA--ATGGTGAAATCTGAGGGCTCAACCTTACAGACTATCATTCGAACTCACT-GACTCGAGAACAGCAGAGGTAACTGGAATTTCTGAAGTAGGGGTAATATCCGTAGATATCAGAAGGAACACCAATGG-CGTAGGCAGGTTACTGGGCT-GTTTCTGACACTGAGGCACGAAAGCGTGGGGAGCGAACCGGATTAGATACCCGG-GTAGTCCACGCCGTAAACGATGGATACTAGCTGTGGGGGG----------------TATCGACC-----------------CCCTCCGTAGCGAA-GCTAACGCGTTAAGTATCCCGCCTGTGGAGTACGG-CCGCAAGGCTAAAACATAA-AGGAATTGACGGGGACCCGCACAAGCGGTGGATTATGTTCTTTAATTCGATGCTAACCGAAGAACCTTACCAGGGTTTGACA-TCCC-GAG-AA-TTACTCC--GAAA--GGAGTGA-GTG----CT-TTAT-TG----AACTCGG-TGA-CAGATGTTGCATGGCCGTCGTCAGCTCGTGTCGTGAGATGTTTGGTTAAGTCCATCAACGAGCGCAACCCTTGTGATTAG-TTG------------TATT-----------TTTCTAATCAGACTGCCCCG-GTAACGGG-GAGGAAGGAGGGGATGATGTCAGGTCAGTATTACTCTTACATCCTGGGCTAGAAACGTAATACAATGGCGAG-TACAATGCG---CTGCGAAGCCGCGAGGTGAAGCAA-AT-CGC-ACCAAAGCTCGTCCCAGTTCGGATAAGAGGCTGAAACTCGCCTCTTTGAAGTCGGAATCGCTAGTAATCGCAGATCAGC-AAGCTGCGGTGAATACGTTCCCGGGTCTTGTACACACCGCCCGTCAAACCATGAAAGTGACCAACACCCGAAGTCC----------GA-----TTCG-----TC--------GGCCTAAGGTGGGGGGCATGATTGGGGTTAAGTCGTAACAAGGTATCCGTAGCGGAAGCTGCGGATGGATTACCTCCTTT---------------------------------------------
>TM7 [G-2] bacterium HMT-350 Cell Podar {SDRK01000000}
--------------------GAGTTTGATCCTGGCTCAGGATGAACGCTGGCGGCGTGCCTAACACATGCAAGTCGAACGGCAGCGA-----------------------------------------------------------------------GGAGTG---CTTG--CACTCT-----------------------------------------------------------GTCGGCGAGTGGCGAACGGCTGAGTAACGCGTAGG-AACGTA-CCCCAAAG-TGAGGGATAAGCCCGAGAAATCGGGTCTAATACCGCATATG--ATC---------TTCG---------GAT-TAAA-GCA-----------TTTA-------------------------------------------------------------------------------------------------------------------------------------------------------------------------------TGC-GCTTTGGGAACGGCCTGCGTCGGATTA-GGTTGTTGGTG-AGGTAATGGCTCACCAAGCCGACGATCCGTAACTGGTCTGAGAGGATGATCAGTCAGACTGGAACTGAGACACGGTCCAGACTCCTACGGGAGGCAGCAGTGAGGAATCTTCCACAATGGGG-GCAACCCTGATGGAGCAACGCCGCGTGCAGGAT-GAAGGCC--TTCG-GGTTGTAAACTGCTTTTATTTGTGAAG-AAT---------------------------------ATGA-CGGTAACAAAT-GAATAAGGATCGGCTAACTACGTGCCAGCAGCCGCGGTCATACGTAGGACCCGAGCGTTATCCGGAGTGACTGGGCGTAAAGAGTTGCGTAGGCGGTTTGTTAAGCGA--ATAGTGAAATCTGGTGGCTCAACCATACAGACTATTATTCGAACTGGCA-AACTCGAGAGTAGCAGAGGTAACTGGAATTTCTAGTGTAGGAGTGAAATCCGTAGATATTAGAAGGAACACCGATGG-CGTAGGCAGGTTACTGGGCT-ATTTCTGACGCTAAGGCACGAAAGCGTGGGGAGCGAACCGGATTAGATACCCGG-GTAGTCCACGCCGTAAACGATGGATACTAGCTGTTGGAGG----------------TATCGACC-----------------CCTTCAGTAGCGAA-GCTAACGCGTTAAGTATCCCGCCTGTGTAGTACGA-TCGCAAGATTAAAACATAA-AGGAATTGACGGGGACCCGCACAAGCGGTGGAGCGTGTTCTTTAATTCGATGATAAACGAAGAACCTTACCCAGGCTTGACA-TCCC-TTG-AA-TTTTGTC--GAAA--GACGAAA-GTG----CT-TTT--AG----AACAAGG-TGA-CAGGTGTTGCATGGCCGTCGTCAGCTCGTGTCGTGAGATGTTTGGTTAAGTCCATCAACGAGCGCAACCCTTATGAATAG-TTG------------TATT-----------TTTCTATTCAGACTGCCCCG-GTAACGGG-GAGGAAGGAGGGGATGACGTCAGGTCAGTATTGCCCTTACGTCTGGGGCTAGAAACGCGCTACAATGGCTGG-TACAATGCG---CAGCGAAGCGGTGACGTGAAGCAA-AT-CGC-ATCAAAGCCAGTCCCAGTTCGGATTGTAGGCTGAAACTCGCCTGCATGAAGTCGGAATCGCTAGTAATCGCAGATCAGC-AAGCTGCGGTGAATACGTTCCCGGGTCTTGTACACACCGCCCGTCAAACCATGAAAGTGACCAACACCCGAAGTCC----------GA-----TTCG-----TC--------GGCCTAAGGTGGGGGGCATGATTGGGGTTAAGTCGTAACAAGGTATCCGTACCGGAAGGTGCGGATGGATTACCTCCTTT---------------------------------------------
>TM7 [G-2] bacterium HMT-350 Clone BU080 {AF385568}
--------------------GAGTTTGATCCTGGCTCAGGATGAACGCTGGCGGCGTGCCTAACACATGCAAGTCGAACGGCAGCGA-----------------------------------------------------------------------GGAGTG---CTTG--CACTCT-----------------------------------------------------------GTCGGCGAGTGGCGAACGGCTGAGTAACGCGTAGG-AACGTA-CCCCAAAG-TGAGGGATAAGCCCGAGAAATCGGGTCTAATACCGCATATG--ATC---------TTCG---------GAT-TAAA-GCA-----------TTTA-------------------------------------------------------------------------------------------------------------------------------------------------------------------------------TGC-GCTTTGGGAACGGCCTGCGTCGGATTA-GGTTGTTGGTG-AGGTAATGGCTCACCAAGCCGACGATCCGTAACTGGTCTGAGAGGATGATCAGTCAGACTGGAACTGAGACACGGTCCAGACTCCTACGGGAGGCAGCAGTGAGGAATCTTCCACAATGGGG-GCAACCCTGATGGAGCAACGCCGCGTGCAGGAT-GAAGGCC--TTCG-GGTTGTAAACTGCTTTTATTTGTGAAG-AAT---------------------------------ATGA-CGGTAACAAAT-GAATAAGGATCGGCTAACTACGTGCCAGCAGCCGCGGTCATACGTAGGATCCGAGCGTTATCCGGAGTGACTGGGCGTAAAGAGTTGCGTAGGCGGTTTGTTAAGCGA--ATAGTGAAATCTGGTGGCTCAACCATACAGACTATTATTCGAACTGGCA-AACTCGAGAGTAGCAGAGGTAACTGGAATTTCTAGTGTAGGAGTGAAATCCGTAGATATTAGAAGGAACACCGATGG-CGTAGGCAGGTTACTGGGCT-ATTTCTGACGCTAAGGCACGAAAGCGTGGGGAGCGAACCGGATTAGATACCCGG-GTAGTCCACGCCGTAAACGATGGATACTAGCTGTTGGAGG----------------TATCGACC-----------------CCTTCAGTAGCGAA-GCTAACGCGTTAAGTATCCCGCCTGTGTAGTACGA-TCGCAAGATTAAAACATAA-AGGAATTGACGGGGACCCGCACAAGCGGTGGAGCGTGTTCTTTAATTCGATGATAAACGAAGAACCTTACCCAGGCTTGACA-TCCC-TTG-AA-TTTTGTC--GAAA--GACGAAA-GTG----CT-TTT--AG----AACAAGG-TGA-CAGGTGTTGCATGGCCGTCGTCAGCTCGTGTCGTGAGATGTTTGGTTAAGTCCATCAACGAGCGCAACCCTTATGAATAG-TTG------------TATT-----------TTTCTATTCAGACTGCCCCG-GTAACGGG-GAGGAAGGAGGGGATGACGTCAGGTCAGTATTGCCCTTACGTCTGGGGCTAGAAACGCGCTACAATGGCTGG-TACAATGCG---CAGCGAAGCGGTGACGTGAAGCAA-AT-CGC-ATCAAAGCCAGTCCCAGTTCGGATTGTAGGCTGAAACTCGCCTGCATGAAGTCGGAATCGCTAGTAATCGCAGATCAGC-AAGCTGCGGTGAATACGTTCCCGGGTCTTGTACACACCGCCCGTCAAACCATGAAAGTGACCAACACCCGAAGTCC----------GA-----TTCG-----TC--------GGCCTAAGGTGGGGGGCATGATTGGGGTTAAGTCGTAACAAGGTATCCGTACCGGAAGGTGC---------------------------------------------------------------
>TM7 [G-6] bacterium HMT-870 Clone 4W45 {KM018322}
--------------------GAGTTTGATCCTGGCTCAGGATTAACGCTGGCGGCGTGCCTAACACATGCAAGTCGAGCGGCAGCGA----------------------------------------------GTTTTACACTGAATTCTGGAAGCTTCTAGTT---GAAA--GAGAAGATTTATTCAAGAATTTTGTGTAAAAT---------------------------------GTCGGCGAGCGGCGGACGGCTGAGTAACGCGTGGG-AACGTA-CCCCAAAG-TGAGGGATAACGCATCGAAAGGTGTGCTAATACCGCATATG--GTC---------TTCG---------GAT-TAAA-GCC-----------TTCG-------------------------------------------------------------------------------------------------------------------------------------------------------------------------------GGC-GCTTTGGGAACGGCCTGCGTAAGATTA-GATAGTTGGTG-GGGTAATGGCCTACCAAGTCGACGATCTTTAACTGGTTTGAGAGGATGATCAGTCAGACTGGAACTGAGACACGGTCCAGACTCCTACGGGAGGCAGCAGTGAGGAATCTTCCACAATGGGC-GAAAGCCTGATGGAGCAACGCCGCGTGCAGGAT-GAAGGCC--TTCG-GGTTGTAAACTGCTTTTATAAGTGAGG-ATT---------------------------------ATGA-CAGTAACTTAT-GAATAAGGATCGGCTAACTACGTGCCAGCAGCCGCGGTCATACGTAGGATCCGAGCGTTATCCGGAGTGACTGGGCGTAAAGAGTTGCGTAGGTGGTTCAATAAGCGA--ATAGTGAAAGCTGGTGGCTCAACCATTCAGATTATTATTCGAACTGTTG-AACTCGAGAGCAGAAGAGGTAGCTGGAATTTCTAGTGTAGGAGTGAAATCCGTAGATATTAGAAGGAACACCGATGG-CGTAGGCAGGCTACTGGGCT-GTTTCTGACACTGAGGCACGAAAGCGTGGGGAGCGAACCGGATTAGATACCCGG-GTAGTCCACGCCGTAAACGATGGATACTAGCTGTTTGGGG----------------TATCGACC-----------------CCCTGAGTAGCGAA-GCTAACGCGTTAAGTATCCCGCCTGTGGAGTACGA-TCGCAAGATTAAAACATAA-AGGAATTGACGGGGACCCGCACAAGCGGTGGATCATGTTCTTTAATTCGATGATAACCGATAAACCTTACCAGGTCTTGACA-TCCT-TGG-AA-TCTTTCA--GAAA--TGAGAGA-GTG---CTT-TTT--AAG---AGCCAAG-TGA-CAGGTGATGCATGGCCGTCGTCAGCTCGTGTCGTGAGATGTTTGGTTAAGTCCATCAACGAGCGCAACCCTTGTCAGTAG-TTG------------TATT-----------TTTCTACTGAGACTGCCCCG-GTAACGGG-GAGGAAGGAGGGGATGACGTCAGGTCAGTATTTCCCTTACGTCCTGGGCTAGAAACGTGATACAATGGCTAG-TACAATGCG---CAGCGAAGCCGCGAGGTGAAGCAA-AT-CGC-ATCAAAGCTAGTCCCAGTTCGGATTGTAGGCTGAAACTCGCCTGCATGAAGTCGGAATCGCTAGTAATCGCAGATCAGC-ATGCTGCGGTGAATACGTTCCCGGGTCTTGTACACACCGCCCGTCAAACCATGAAAGTCACTAACACCCGAAGTCC----------GA-----TTCG-----TC--------GGCCTAAGGTGGGAGGGATGATTGGGGTTAAGTCGTAACAAGGTATCCGTACCGGAAGGTGC---------------------------------------------------------------
>TM7 [G-4] bacterium HMT-355 Clone _F061 {AF125205}
--------------------GAGTTTGATCCTGGCTCAGGATGAACGCTGGCGGCGTGCCTAACACATGCAAGTCGAGCGGCAGCGA-------------------------------------------------------AGTTTTACACTAAGTTCTGGAA---GATA--TTCGAGAATTTTGTGTAAAAT--------------------------------------------GTCGGCGAGCGGCGGACGGCTGAGTAACGCGTGGG-AACATA-CCCCAAAG-TGAGGGATAACTGCCCGAAAGGGTGGCTAATACCGCATATG--ATC---------TTCG---------GAT-TAAA-GCA-----------TTTA-------------------------------------------------------------------------------------------------------------------------------------------------------------------------------TGC-GCTTTGGGAATGGCCTGCGTCGGATTA-GGTAGTTGGTG-AGGTAAAGGCTCACCAAGCCGACGATCCGTAACTGGTTTGAGAGGATGACCAGTCAGATTGGAACTGAGACACGGTCCAGACTCCTACGGGAGGCAGCAGTGAGGAATCTTCCACAATGGGC-GAAAGCCTGATGGAGCAACGCCGCGTGCAGGAT-GAAGGCC--TTCG-GGTTGTAAACTGCTTTTATGATTGAGG-AAT---------------------------------TTGA-CGGTAGATCAT-GAATAAGGATCGGCTAACTACGTGCCAGCAGCCGCGGTCATACGTAGGATCCGAGCGTTATCCGGAGTGACTGGGCGTAAAGAGTTGCGTAGGTGGTTTATTAAGTAG--GTGATGAAAGCTGGTGGCTCAACCATTCAGATTGTTATCTAAACTGGTA-AACTTGAGAGTAGCAGAGGTAACTGGAATTTCTAGTGTAGGAGTGAAATCCGTAGATATTAGAAGGAACACCAATGG-CGTAGGCAGGTTACTGGGCT-ATTTCTGACACTAAGGCACGAAAGCGTGGGGAGCGAACGGGATTAGATACCCCG-GTAGTCCACGCCCTAAACGATGGATACTAGCTGTTTGAGG----------------AATCGACC-----------------CCTTGAGTAGCGAA-GCTAACGCGTTAAGTATCCCGCCTGTGGAGTACGA-TCGCAAGATTAAAACATAA-AGGAATTGACGGGGACCCGCACAAGCGGTGGAGCATGTTCTTTAATTCGATGCTAATCGATATACCTTACCAAGGCTTGACA-TCTC-GGG-AA-GGCCTCC--GAAA--GGAGACT-GTG---CCT-TTT--AGG---AACCCGA-TGA-CAGGTGATGCATGGCCGTCGTCAGCTCGTGTCGTGAGATGTTTGGTTAAGTCCATTAACGAGCGCAACCCTTGCAACTAG-TTG------------GATT-----------TTTCTAGTTGGACTGCCCCG-GTAACGGG-GAGGAAGGAGGGGATGATGTCAGGTCATTATTTCCCTTACGCCTTGGGCTAGAAACGTGCTACAATGGCTGG-TACAAAGTGCAAAAGCGAACTCGCGAGAGCAAGCAA-AT-CAC-ATCAAAACCAGTCCCAGTTCGGATTGGAGGCTGAAACTCGCCTCCATGAAGTCGGAATCGCTAGTAATCGTAAATCAGC-AAGTTACGGTGAATACGTTCCCGGGTCTTGTACACACCGCCCGTCAAACCATGAGAGTGACCAACACCCGAAGTCC----------GA-----TTCG-----TC--------GGCCTAAGGTGGGGGGCATGATTGGGGTTAAGTCGTAACAAGGTATCCGTACCGGAAGGTGC---------------------------------------------------------------
>TM7 [G-3] bacterium HMT-367 Clone CW040 {AF385506}
--------------------GAGTTTGATCCTGGCTCAGGATGAATGCTGGCGGCATGCCTAATACATGCAAGTCGAGCGGTAGCAT------------------------------------------GGCTTCACCGTTCTCTTGACACACTTGGCTATTAT---GCGA--GTGGTAAGATTCGAGGGAACTGTGAAGCT------------------------------------GATGACGAGCGGCGGACGGCTGAGTAACGCGTGAG-AACATA-CCCCAAAG-TGAGGGATAACTAGTCGAAAGATTAGCTAATACCGCATGTG--ATC---------TTTG---------GAT-TAAA-GCA-----------TTTA-------------------------------------------------------------------------------------------------------------------------------------------------------------------------------TGC-GCTTTGGGAATGGCTTGCGTACGATTA-GATAGTTGGTG-AGGTAAAGGCTCACCAAGTCGACGATCGTTAGATGGTTTGAGAGGATGATCATCCAGACTGGGACTGAGACACGGCCCAGACTCCTACGGGAGGCAGCAGTAGGGAATCTTTCACAATGGGC-GAAAGCCTGATGGAGCAATGCCGCGTGCAGGAC-GAAGGCC--TTCG-GGTTGTAAACTGCTTTTATAAGCGAGA-AAT---------------------------------ATGA-TGGTAACTTAT-GAATAAGGATCGGCTAACTACGTGCCAGCAGCCGCGGTCATACGTAGGATCCGAGCATTATCCGGAGTGACTGGGTGTAAAGAGTTGCGTAGGTGGCAAGATAAGTAG--ATAGTGAAATCTGGTGGCTCAACCATTCAGACTATTATCTAAACTATCT-AGCTCGAGACTGTTATGGGTAACTGGAATTTCTAGTGTAGGAGTGAAATCCGTAGATATTAGAAGGAACACCGATAG-CGTAGGCAGGTTACTGGGAC-AGTTCTGACACTAAGGCACGAAAGCGTAGGGAGCAAACGGGATTAGATACCCCG-GTAGTCTACGCCGTAAACGATGGATACTAGCAGTTTTGGG----------------TATCGACC-----------------CCCGGAGTTGCGAA-GCTAACGCGTTAAGTATCCCACCTGTGTAGTACGA-TCGCAAGATTAAAACATAA-AGGAATTGACGGGGACCCGCACAAGCGGTGGAGCGTGATCTTTAATTCGATGGTAAACGATAAACCTTACCAAGGCTTGACA-TCCG-ATG-TA-GGCTCTC--GAAA--GAGAACT-GTG----CC-TTCG-GG----AACATCG-AGA-CAGGTGATGCATGGCCGTCGTCAGCTCGTGTCGTGAGATGTTTGGTTAAGTCCATCAACGAGCGCAACCCTTGCAACCAG-TTG------------TATT-----------TTTCTGGTAGGACTGCCCCG-GTAACGGG-GAGGAAGGAGGGGATGATGTCAGGTCAGTATTTCCCTTACGCCTTGGGCTAGAATCGCGCTACAATGGCTGG-TACAATGCG---AAGCGAAGCAGTGATGTGAAGCAA-AT-CGC-ACCAAAGCCAGTCCCAGTTCGGATAGAAGGCTGAAACTCGCCTTCTTGAAGTCGGAATCGCTAGTAATCGCAGATCAGC-ATGTTGCGGTGAATACGTTCCCGGGTCTTGTACACACCGCCCGTCAAACCATGAGAGTCACCAACACCCGAAGTCC----------GC-----CTCG-----GC--------GGCCTAAGGTGGGGGAGATGATTGGGGTTAAGTCGTAACAAGGCATCGGTACGAGAACGTGTC--------------------------------------------------------------
>TM7 [G-3] bacterium HMT-371 Cell Podar {SDRJ01000000}
--------------------GAGTTTGATCCTGGCTCAGGATGAATGCTGGCGGCATGCCTAATACATGCAAGTCGAGCGGTAGCAT------------------------------------------GGCTTCACCGTTCTCTTGACACACTTGGCT-TTAT---GCGA--GTGGTAAGATTCGAGGGAACTGTGAAGCT------------------------------------GATGACGAGCGGCGGACGGCTGAGTAACGCGTGAG-AACATA-CCCCAAAG-TGAGGGATAACTAGTCGAAAGATTAGCTAATACCGCATGTG--ATC---------TTTG---------GAT-TAAA-GCA-----------TTTA-------------------------------------------------------------------------------------------------------------------------------------------------------------------------------TGC-GCTTTGGGAATGGCTTGCGTACGATTA-GATAGTTGGTG-AGGTAAAGGCTCACCAAGTCGACGATCGTTAGATGGTTTGAGAGGATGATCATCCAGACTGGGACTGAGACACGGCCCAGACTCCTACGGGAGGCAGCAGTAGGGAATCTTTCACAATGGGC-GAAAGCCTGATGGAGCAATGCCGCGTGCAGGAC-GAAGGCC--TTCG-GGTTGTAAACTGCTTTTATAAGCGAGA-AAT---------------------------------ATGA-TGGTAACTTAT-GAATAAGGATCGGCTAACTACGTGCCAGCAGCCGCGGTCATACGTAGGATCCGAGCATTATCCGGAGTGACTGGGTGTAAAGAGTTGCGTAGGTGGCAAGGTAAGTAG--ATAGTGAAATCTGGTGGCTCAACCATTCAGACTATTATCTAAACTATCT-AGCTCGAGACTGTTATGGGTAACTGGAATTTCTAGTGTAGGAGTGAAATCCGTAGATATTAGAAGGAACACCGATAG-CGTAGGCAGGTTACTGGGAC-AGTTCTGACACTAAGGCACGAAAGCGTAGGGAGCAAACGGGATTAGATACCCCG-GTAGTCTACGCCGTAAACGATGGATACTAGCAGTTTTGGG----------------TATCGACC-----------------CCCGGAGTTGCGAA-GCTAACGCGTTAAGTATCCCACCTGTGTAGTACGA-TCGCAAGATTAAAACATAA-AGGAATTGACGGGGACCCGCACAAGCGGTGGAGCGTGATCTTTAATTCGATGGTAAACGATAAACCTTACCAAGGCTTGACA-TCCG-ATG-TA-GGCTCTC--GAAA--GAGAACT-GTG----CC-TTCG-GG----AACATCG-AGA-CAGGTGATGCATGGCCGTCGTCAGCTCGTGTCGTGAGATGTTTGGTTAAGTCCATCAACGAGCGCAACCCTTGCAACCAG-TTG------------TATT-----------TTTCTGGTAGGACTGCCCCG-GTAACGGG-GAGGAAGGAGGGGATGATGTCAGGTCAGTATTTCCCTTACGCCTTGGGCTAGAATCGCGCTACAATGGCTGG-TACAATGCG---AAGCGAAGCAGTGATGTGAAGCAA-AT-CGC-ACCAAAGCCAGTCCCAGTTCGGATAGAAGGCTGAAACTCGCCTTCTTGAAGTCGGAATCGCTAGTAATCGCAGATCAGC-ATGTTGCGGTGAATACGTTCCCGGGTCTTGTACACACCGCCCGTCAAACCATGAGAGTCACCAACACCCGAAGTCC----------GC-----CTCG-----GC--------GGCCTAAGGTGGGGGAGATGATTGGGGTTAAGTCGTAACAAGGCATCGGTACGAGAACGTGTCGATGGATTACCTCCTTT---------------------------------------------
>TM7 [G-3] bacterium HMT-364 Cell Podar {SDRG01000000}
--------------------GAGTTTGATCCTGGCTCAGGATGAATGCTGGCGGCATGCCTAATACATGCAAGTCGAGCGGTAGCAT------------------------------------------GGCTTCACCGTTCTCTTGACACACTTGGCTATTAT---GCGA--GTGGTAAGATTCGAGGGAACTGTGAAGCT------------------------------------GATGACGAGCGGCGGACGGCTGAGTAACGCGTGAG-AACATA-CCCCAAAG-TGAGGGATAACTAGTCGAAAGATTAGCTAATACCGCATGTG--ATC---------TTTG---------GAT-TAAA-GCA-----------TTTA-------------------------------------------------------------------------------------------------------------------------------------------------------------------------------TGC-GCTTTGGGAATGGCTTGCGTACGATTA-GATAGTTGGTG-AGGTAAAGGCTCACCAAGTCGACGATCGTTAGATGGTTTGAGAGGATGATCATCCAGACTGGGACTGAGACACGGCCCAGACTCCTACGGGAGGCAGCAGTAGGGAATCTTTCACAATGGGC-GAAAGCCTGATGGAGCAATGCCGCGTGCAGGAC-GAAGGCC--TTCG-GGTTGTAAACTGCTTTTATAAGCGAGA-AAT---------------------------------ATGA-TGGTAACTTAT-GAATAAGGATCGGCTAACTACGTGCCAGCAGCCGCGGTCATACGTAGGATCCGAGCATTATCCGGAGTGACTGGGTGTAAAGAGTTGCGTAGGTGGCAAGATAAGTAG--ATAGTGAAATCTGGTGGCTCAACCATTCAGACTATTATCTAAACTATCT-AGCTCGAGACTGTTATGGGTAACTGGAATTTCTAGTGTAGGAGTGAAATCCGTAGATATTAGAAGGAACACCGATAG-CGTAGGCAGGTTACTGGGAC-AGTTCTGACACTAAGGCACGAAAGCGTAGGGAGCAAACGGGATTAGATACCCCG-GTAGTCTACGCCGTAAACGATGGATACTAGCAGTTTTGGG----------------TATCGACC-----------------CCCGGAGTTGCGAA-GCTAACGCGTTAAGTATCCCACCTGTGTAGTACGA-TCGCAAGATTAAAACATAA-AGGAATTGACGGGGACCCGCACAAGCGGTGGAGCGTGATCTTTAATTCGATGGTAAACGATAAACCTTACCAAGGCTTGACA-TCCG-ATG-TA-GGCTCTC--GAAA--GAGAACT-GTG----CC-TTCG-GG----AACATCG-AGA-CAGGGGATGCATGGCCGTCGTCAGCTCGTGTCGTGAGATGTTTGGTTAAGTCCATCAACGAGCGCAACCCTTGCAACCAG-TTG------------TATT-----------TTTCTGGTAGGACTGCCCCG-GTAACGGG-GAGGAAGGAGGGGATGATGTCAGGTCAGTATTTCCCTTACGCCTTGGGCTAGAATCGCGCTACAATGGCTGG-TACAATGCG---AAGCGAAGCAGTGATGTGAAGCAA-AT-CGC-ACCAAAGCCAGTCCCAGTTCGGATAGAAGGCTGAAACTCGCCTTCTTGAAGTCGGAATCGCTAGTAATCGCAGATCAGC-ATGTTGCGGTGAATACGTTCCCGGGTCTTGTACACACCGCCCGTCAAACCATGAGAGTCACCAACACCCGAAGTCC----------GC-----CTCG-----GC--------GGCCTAAGGTGGGGGAGATGATTGGGGTTAAGTCGTAACAAGGCATCGGTACGAGAACGTGTCGATGGATTACCTCCTTT---------------------------------------------
>TM7 [G-3] bacterium HMT-351 Cell Podar {SDRH01000000}
--------------------GAGTTTGATCCTGGCTCAGGATGAATGCTGGCGGCATGCCTAATACATGCAAGTCGAGCGGTAGCAT------------------------------------------GGCTTCACCGTTTCCTTGACACACTTGGCC-TTAT---GCGA--GTGGAAAGATTCGAGGGAACCGTGAAGCT------------------------------------GATGACGAGCGGCGGACGGCTGAGTAACGCGTGAG-AACATA-CCCCAAAG-TGAGGGATAACTAGTCGAAAGATTAGCTAATACCGCATGTG--ATC---------TTTG---------GAT-TAAA-GCA-----------TTTA-------------------------------------------------------------------------------------------------------------------------------------------------------------------------------TGC-GCTTTGGGAATGGCTTGCGTACGATTA-GATAGTTGGTG-AGGTAAAGGCTCACCAAGTCGACGATCGTTAGATGGTTTGAGAGGATGATCATCCAGACTGGGACTGAGACACGGCCCAGACTCCTACGGGAGGCAGCAGTAGGGAATCTTTCACAATGGGC-GAAAGCCTGATGGAGCAATGCCGCGTGCAGGAT-GAAGGCC--TTCG-GGTTGTAAACTGCTTTTATAAGCGAGA-AAT---------------------------------ATGA-TGGTAACTTAT-GAATAAGGATCGGCTAACTACGTGCCAGCAGCCGCGGTCATACGTAGGATCCGAGCATTATCCGGAGTGACTGGGTGTAAAGAGTTGCGTAGGTGGCAAGGTAAGTAG--ATAGTGAAATCTGGTGGCTCAACCATTCAGACTATTATCTAAACTATCT-AGCTCGAGACTGTTATGGGTAACTGGAATTTCTAGTGTAGGAGTGAAATCCGTAGATATTAGAAGGAACACCGATAG-CGTAGGCAGGTTACTGGGAC-AGTTCTGACACTAAGGCACGAAAGCGTAGGGAGCAAACGGGATTAGATACCCCG-GTAGTCTACGCCGTAAACGATGGATACTAGCAGTTTTGGG----------------TATCGACC-----------------CCCGGAGTTGCGAA-GCTAACGCGTTAAGTATCCCACCTGTGTAGTACGA-TCGCAAGATTAAAACATAA-AGGAATTGACGGGGACCCGCACAAGCGGTGGAGCGTGATCTTTAATTCGATGGTAAACGATAAACCTTACCAAGGCTTGACA-TCCG-ATG-TA-GGCTCTC--GAAA--GAGAACT-GTG----CC-TTCG-GG----AACATCG-AGA-CAGGTGATGCATGGCCGTCGTCAGCTCGTGTCGTGAGATGTTTGGTTAAGTCCATCAACGAGCGCAACCCTTGCAACCAG-TTG------------TATT-----------TTTCTGGTAGGACTGCCCCG-GTAACGGG-GAGGAAGGAGGGGATGATGTCAGGTCAGTATTTCCCTTACGCCTTGGGCTAGAATCGCGCTACAATGGCCGG-TACAATGCG---AAGCGAAGCAGTGATGTGAAGCAA-AT-CGC-ACCAAAGCCGGTCCCAGTTCGGATAAAAGGCTGAAACTCGCCTTTTTGAAGTCGGAATCGCTAGTAATCGCAGATCAGC-ATGTTGCGGTGAATACGTTCCCGGGTCTTGTACACACCGCCCGTCAAACCATGAGAGTCACCAACACCCGAAGTCC----------GC-----CTCG-----GC--------GGCCTAAGGTGGGGGAGATGATTGGGGTTAAGTCGTAACAAGGCATCGGTACGAGAACGTGTCGATGGATTACCTCCTTT---------------------------------------------
>TM7 [G-5] bacterium HMT-356 Clone _I025 {AF125206}
--------------------GAGTTTGATCCTGGCTCAGGATGAACGCTGGCGGCATGCCTAACACATGCAAGTCGATCGGTAAG---------------------------------------------------------------------------GCTC---TTCG--GAGT---------------------------------------------------------------ACACGAGAGGCGGACGGCTGAGTAACGCGTAGG-AACACA-CCCTGCAG-TGAGGGATAAGACACCGAAAGGTGTTCTAATACCGCATACG--GTC---------TTCG---------GAT-TAAA-GCA-----------TTTA-------------------------------------------------------------------------------------------------------------------------------------------------------------------------------TGC-GCTGAAGGAGTGGCCTGCGTCATATTA-GATAGTTGGTG-AGGTAATGGCTCACCAAGTCGATGATGTGTAGCTGGTCTGAGAGGATGATCAGCCAGACTGGAACTGAGACACGGTCCAGACTCCTACGGGAGGCAGCAGTGAGGAATATTTCACAATGAGC-GAAAGCTTGATGGAGCAATGCCGCGTGCAGGAT-GAAGGCC--CTCG-GGTTGTAAACTGCTTTTATAAGAGAAG-ATT---------------------------------ATGA-CGGTAACTTAT-GAATAAGGGACGGCTAACTACGTGCCAGCAGCCGCGGTCATACGTAGGTCCCGAGCGTTATCCGGAGTGACTGGGCGTAAAGAGTTGCGTAGGCGGTCAAGTTAGCGA--GCGATGAAAACTATCGGCTCAACCGAT-AGCTTGTTGTTCGAACTGCTT-GACTCGAGAGTATCAGAGGTCGCTGGAATTCCTAGTGTAGCAGTGAAATGCGTAGATATTAGGAAGAACACCGATGG-CGTAGGCAGGCGACTGGGAT-ATTTCTGACGCTAAGGCACGAAAGCGTGGGTAGCGAACCGGATTAGATACCCGG-GTAGTCCACGCCGTAAACGATGGATGCTAATTGTTTGAGG----------------TATCGACC-----------------CCTCGAGTAATAAA-GCTAACGCGTTAAGCATCCCGCCTGTGGAGTACGG-CCGCAAGGCTAAAACATAA-AGGAATTGACGGGGACCCGCACAAGCGGTGGAGGATGTTCTTTAATTCGAAGTTAAGCGAAGAACCTTACCAGGGCTTGACA-TCCC-TAG-AA-CTTTTTC--GAAA--GAAAAAG-GTG----CC-TTCG-GG----AGCTAGG-TGA-CAGATCCTGCATGGCCGTCGTCAGCTCGTGTCGTGAGATGTTTGGTTAAGTCCATCAACGAGCGCAACCCTTGTCGTCAG-TTG------------TATT-----------TTTCTGGCGAGACTGCCCCG-GTAACGGG-GAGGAAGGAGGGGATGATGTCTGGTCAGTATTGGTCTTACGCCCTGGGCTAGAAACGTCCTACAATGGTCGG-TACAATGGG---CAGCCAACCCGTGAGGGGGAGCAA-AT-CCC-ATCAAAGCCGGTCTCAGTTCGGATTGCAGGCTGAAACTCGCCTGCATGAAGTCGGAATCGCTAGTAATCGCAGATCGGC-ACGTTGCGGTGAATACGTTCCCGGGTCTTGTACACACCGCCCGTCAAACCATGAAAGTCAGGAGCACCCGACGTCC----------GG----ATTTATT---TC--------GGCCTAAGGTGAGCTTGGTGATTGGGGTTAAGTCGTAACAAGGTATCCGTACCGGAAGGTGC---------------------------------------------------------------
>SR1 [G-1] bacterium HMT-345 Clone _X112 {AF125207}
--------------------GAGTTTGACCCTGGCTCAGGATGAACGCTAGCGAAATGCCTAACACATGCAAGTCGAACGGA---------------------------------------------------------------------TCTTGCGT-CGTA---GCAA--TGCG-TAGTAAGA---------------------------------------------------------TTAGTGGCAAACGAGCGAGTAACGCGTGCT-TAACTT-GCCCCGAA-GATGGGTATAACTGCAGAGATGTAGC-TAATTCCCAATATG--CTCACGATGGTGAAATT-CCAATGTGAG-GAAA-GA------------TTTA--------------------------------------------------------------------------------------------------------------------------------------------------------------------------------TC-GCTTCGGGAGAGTGGTGCGTCCTATCA-GGTAGTTGGTA-AGGTAACGGCTTACCAAGCCTATGACGGGTAACCGGTCTGAGATGATGTCCGGTCGCGATGGGACTGAGATACGGCCCATACTCCTACGGGAGGCAGCAGTGGGGAATCTTGCACAATGGAC-GAAAGTCTGATGCAGCAATTTCGCGTGAAGGAT-GAAGCAT--TACG-GTGTGTAAACTTCTTTTTTGGCAGAAG-AC-----------------GAAT---------------GA-CGGTATGTCAA-GAATAAGAGACGGCTAACTACGTGCCAGCAGCCGCGGTAATACGTAGGTCTCAAGCGTTGTCCGGATTTACTGGGCGTAAAGTGT-CCGTAGTCTGAATTGTAAGTCT--GTTTTCAAATCCTACGACTCAATCGTAGAA-AGGGAGTGGATACTGCAA-TTCTGGAAGTATCTGGGGGTTAGTGGAATTTCCGGTGGAGCGGTGAAATGCGTTGATATCGGAAGGAACGCCGAAAG-CGAAAGCAGCTAACTACAGA-ATACTTGACGATGAGGGACGACAGTTCGGGTAGCAAACAGGATTAGATACCCTG-GTAGTCCGAACCGTAAATTATGCTTGCTAGATGTTTTTGTCAA---------------TTTA---------------TTGGCAGGAGTGTCGTAA-TCTAACGAGTTAAGCAAGTCGCCTGGGTAGTATAT-TCGCAAGAATGAAACTCAA-AGGGATAGGCGGGGGAACACACAAGCAGTGGATTATCTAGATTAATTGGATAATAAGCCAAGAATCTTACCTAGGATTGACA-TGTATTGT-GT-CTGCGGT--GAAA--GTCGCAT-A--TCCGTA-GCAA-TACGGA--GCTTT-ACA-CAGATGGTGCATGGTCGTCGTCAGCTCGTGCCGCAAGGTGTCTAGTTAAGTCTGGAAACGAGCGCAACCCTCATGCTTAG-TTA------------GTA------------TGTCTAAGCAGACTGCTCGG-GTAACCGA-GAGGAAGGAGAGGATGACGTCAGATCCTCATGCCTCTTACACCTAGGGCCTCATAGATAATACAATGGGTAGGTACAGCGAG---AAGCAAGACCGCGAGGTGGAGCAA-AT-CTT---TAAAACTACCCCTAGTTCGGATTGTAGTCTGGAACTCGACTACATGAAGTTGGAATTGCTAGTAATGGCAGATCAGCCATGCTGCCGTGAATATGTCCCTGTTCCTTGCACTCACCGCCCGTCAAACCATGGGAGCTGAGGTTCTTTGAAGACT----------CA-----TTATA----TG--------GGTTAAGGAGGGAATCAGTGACTGGGGTTAAGTCGTAACAAGGTA--------------------------------------------------------------------------------
>SR1 [G-1] bacterium HMT-874 Clone 4Y03 {JX294355}
--------------------GAGTTTGACCCTGGCTCAGGATGAACGCTAGCGAAATGCCTAACACATGCAAGTCGAACGGA---------------------------------------------------------------------TCTTGCCT-CGTA---GTAA--TACG-GAGTAAGA---------------------------------------------------------TTAGTGGCAAACGAGCGAGTAACGCGTGCT-TAACCT-GCCCCGAA-GATGGGTATAACTGCAGAGATGTAGC-TAATTCCCAATATG--CTTACGATGGTGAAATT-CCAATGTGAG-GAAA-GA------------TTTA--------------------------------------------------------------------------------------------------------------------------------------------------------------------------------TC-GCTTCGGGAGGGGGGTGCGTCCTATCA-GGTAGTTGGTG-GGGTAATGGCCTACCAAGCCTATGACGGGTAACCGGTCTGAGATGATGTCCGGTCGCGATGGGACTGAGATACGGCCCATACTCCTACGGGAGGCAGCAGTGGGGAATCTTGCACAATGGAC-GAAAGTCTGATGCAGCAATTTCGCGTGAAGGAT-GAAGCAT--TACG-GTGTGTAAACTTCTTTTTTGGCAGAAG-AC-----------------GAAT---------------GA-CGGTATGTCAA-GAATAAGAGACGGCTAACTACGTGCCAGCAGCCGCGGTAATACGTAGGTCTCAAGCGTTATCCGGATTTACTGGGCGTAAAGTGT-CCGTAGTCTGAATTGTAAGTCT--GTTTTCAAATCCTACGACTCAATCGTAGAA-AGGGAATGGATACTGCAA-TTCTGGAAGTATCTAGGGGTTAGTGGAATTTCCGGTGGAGCGGTGAAATGCGTTGATATCGGAAGGAACGCCGAAAG-CGAAAGCAGCTAACTATAGA-ATACTTGACGATGAGGGACGACAGTTTGGGGAGCAAACAGGATTAGATACCCTG-GTAGTCCAAACCGTAAATTATGCTTGCTAGATGTTTTTATCAA---------------TTTA---------------TTGGTAGGAGTGTCGTAA-TCTAACGAGTTAAGCAAGCCGCCTGGGTAGTATAT-TCGCAAGAATGAAACTCAA-AGGGATAGGCGGGGGAACACACAAGCAGTGGATTATCTAGATTAATTGGATAATAAGCCAAGAATCTTACCTAGGATTGACA-TGTATTGT-GT-CTGCGGT--GAAA--GTCGCAT-A--TCCGTA-GCAA-TACGGA--GCTTT-ACA-CAGGTGGTGCATGGTCGTCGTCAGCTCGTGCCGCAAGGTGTCTAGTTAAGTCTGGAAACGAGCGCAACCCTCGTGTTTAG-TTA------------GTA------------TGTCTAAACAGACTGCTCGG-GTAACCGA-GAGGAAGGAGAGGATGACGTCAGATCCTCATGCCCCTTACACCTAGGGCCTCATAGATAATACAATGGGTAGGTACAGCGAG---AAGCGATACCGCGAGGTGGAGCAA-AT-CTT---TAAAACTACCCCTAGTTCGGATTGTAGTCTGGAACTCGACTACATGAAGTTGGAATTGCTAGTAATGGCAGATCAGCCATGCTGCCGTGAATACGTCCCTGTTCCTTGCACTCACCGCCCGTCAAACCATGGGAGCTGAGGCTCTTTGAAGACT----------CA-----TTATA----TG--------GGTTAAGGAGGGAATCAGTGACTGGGGTTAAGTCGTAACAAGGTAACCGTA--------------------------------------------------------------------------
>SR1 [G-1] bacterium HMT-875 Clone CN01{JX294356}
--------------------GAGTTTGACCCTGGCTCAGGATGAACGCTAGCGAAATGCCTAACACATGCAAGTCGAACGGA---------------------------------------------------------------------CCTTGCCT-TGTG---CTTG--CACA-AAGTAAGG---------------------------------------------------------TTAGTGGCAAACGAGCGAGTAACGCGTGCT-TAACCT-GCCCCGAA-GATGGGAATAACTGCAGAGATGTAGC-TAATTCCCAATATG--CTCACGATGGTGAAATT-CCGATGTGAG-GAAA-GA------------TTTA--------------------------------------------------------------------------------------------------------------------------------------------------------------------------------TC-GCTTCGGGAGGGGGGTGCGTCCTATCA-GGTAGTTGGTA-AGGTAATGGCTTACCAAGCCTATGACGGGTAACCGGTCTGAGATGATGTCCGGTCGCGATGGGACTGAGATACGGCCCATACTCCTACGGGAGGCAGCAGTGGGGAATCTTGCACAATGGAC-GAAAGTCTGATGCAGCAATTTCGCGTGAAGGAT-GAAGCAT--TACG-GTGTGTAAACTTCTTTTTTGGAGGAAG-AC-----------------GAAT---------------GA-CGGTACTTCAA-GAATAAGAGACGGCTAACTACGTGCCAGCAGCCGCGGTAATACGTAGGTCTCAAGCGTTATCCGGATTTACTGGGCGTAAAGTGT-CCGTAGTCTGATCTGTAAGTCT--GTTTTCAAATCCTACGACTCAATCGTAGAA-AGGGAATGGATACTGTAG-ATCTAGAAGTATCTAGGGGTTAGTGGAATTTCCGGTGGAGCGGTGAAATGCGTTGATATCGGAAGGAACGCCGAAAG-CGAAAGCAGCTAACTATAGA-ATACTTGACGATGAGGGACGACAGTTTGGGGAGCAAACAGGATTAGATACCCTG-GTAGTCCAAACCGTAAATTATGCTTGCTAGATGTTTTTATCAA---------------TTTA---------------TTGGTAGGAGTGTCGTAA-TCTAACGAGTTAAGCAAGCCGCCTGGGTAGTATAT-TCGCAAGAATGAAACTCAA-AGGGATAGGCGGGGGAACACACAAGCAGTGGATTATCTAGATTAATTGGATAATAAGCCAAGAATCTTACCTAGGATTGACA-TGTATTGT-GT-CTCAGGT--GAAA--GCCTGAT-A--TCCGTA-GCAA-TACGGA--GCTTT-ACA-CAGGTGGTGCATGGTCGTCGTCAGCTCGTGCCGCAAGGTGTCTAGTTAAGTCTGGAAACGAGCGCAACCCTCGTGTTTAG-TTA------------GTA------------TGTCTAAACAGACTGCTCGG-GTAACCGA-GAGGAAGGAGAGGATGACGTCAGATCCTCATGCCCCTTACACCTAGGGCCTCATAGATAATACAATGGGTAGGTACAGCGAG---AAGCAAAACCGCGAGGTGGAGCAA-AT-CTT---TAAAACTGCCCTTAGTTCGGATTGTACTCTGGAACTCGAGTACATGAAGTTGGAATTGCTAGTAATGGCAGATCAGCCATGCTGCCGTGAATACGTCCCTGTTCCTTGCACTCACCGCCCGTCAAACCATGGGAGCTGAGGCTCTTTGAAGACT----------CA-----TTATA----TG--------GGTTAAGGAGGGAATCAGTGACTGGGGTTAAGTCGTAACAAGGTAACCGTA--------------------------------------------------------------------------
>SR1 [G-2] bacterium NonOral MAG RACC1 {CP006913}
--------------------GAGTTTGACCCTGGCTCAGGATGAACGCTAGCGGAACGCCTAACACATGCAAGTCGAACGAGA----------------------------------------------------------------------GTTATTTTGTA---GCAA--TACAAGATAAT----------------------------------------------------------GAAAGTGGCAAACGAGCGAGTAACACGTACTTAACCTG-CCCAGAAG-TTGAGGCCA-ACTACAGAGATGTAGC-TAATCCTCAATAGT--ATCTAAGTGATGAAATT--AGCTTAGAT-TAAA-GA------------TTTA--------------------------------------------------------------------------------------------------------------------------------------------------------------------------------TC-GCTTTTGGAGGGGGGTGCGGCCTATCA-GGTAGTTGGTG-AGGTAATGGCTCACCAAGCCTATGACGGGTAGCCGGTCTGAGATGATGTCCGGCCGCGATGGGACTGAGATACGGCCCATACTCCTACGGGAGGCAGCAGTGGGGAATCTTGCACAATGGAC-GAAAGTCTGATGCAGCGATTCCGCGTGGAGGAT-GACGCAT--TACG-GTGTGTAAACTCCTTTTCTGGTGGAAG-AC-----------------GAAT---------------GA-CGGTACACCAG-GAATAAGGGACGGCTAACTACGTGCCAGCAGCCGCGGTAATACGTAGGTCCCAAGCGTTATCCGGATTTACTGGGCGTAAAGAGT-CTGTAGCCTGATATATAAGTCT--GTTTTCAAATACCTGGACTCAATCGAGGGA-AGGGGATAGATACTGTAT-ATCTAGAGATATTTGGGGGTTAGTGGAATTTCCGGTGGAGCGGTGAAATGCGTTGATATCGGAAAGAACGCCAAAAG-CGAAAGCAGCTAACTACAAT-ACATCTGACGGTGAGAGACGAAAGTTTGGGGAGCAAACGGGATTAGATACCCCG-GTAGTCCAAACCTTAAATTATGCTTGCTAGGTGTTTAGATCT----------------TTCG----------------GGATCTGAGTGCCGTAA-TCTAACGAGTTAAGCAAGCCGCCTGGGTAGTATAT-TCGCAAGAATGAAACTCAA-AGGGATAGGCGGGGGAACACACAAGCAGTGGATTGTCTAGATTAATTGGATACAAAGCCAAGAATCTTACCTAGGATTGACA-TGCAATGT-G-TCATATAT--GAAA--GTATATTA---TCCGTA-GCAA-TACGGA--GCTTT-GCA-CAGGTGGTGCATGGTCGTCGTCAGCTCGTGCCGCAAGGTGTCTAGTTAAGTCTAGTAACGAGCGCAACCCTCGTCCTTAG-TTA------------GAA------------TGTCTAAGGAGACTGCCTGG-GTAACCAG-GAGGAAGGAGAGGATGACGTCAGATCCTCATGCCCCTTACACCTAGGGCTTCATAGACAATACAATGGGTAGTAACAACGAG---AAGCAATACCGCGAGGTGGAGCAA-AT-CTT---TAAACCTACCCCTAGTTCGGATTGTAGTCTGGAACTCGACTACATGAAGTTGGAATTGCTAGTAATGGCGGATCAGCTATGCCGCCGTGAATATGTCCCTGTTCCTTGCACTCACCGCCCGTCAAACCATGGGAGCTGAGGTTCTTTGAAGACT----------CG-----CTATG----CG--------GGTTAAGGAGGAAATCAGTGACTGGGGTTAAGTCGTAACAAGGCATCCCTACGGGAACGTGGGGATAGACCACCACCCTA---------------------------------------------
