# Supplementary material for: Isolation and cultivation of candidate phyla radiation Saccharibacteria (TM7) bacteria in coculture with bacterial hosts
Source: J Oral Microbiol. 2020 Sep 6;12(1):1814666. doi: 10.1080/20002297.2020.1814666 (PMC7651992; doi:10.1080/20002297.2020.1814666)
Supplement: Supplemental Material [file ZJOM_A_1814666_SM6805.zip › Supplementary/Supp_file_2_79aa_FASTA_Alignment.txt]

>488-FS13P
M-YYKFTFGSFFVGLIVLIIGAVMTVYHQKLADNLASGISSYERFKFWGLVVCGVGFGIMLCLHTIPLGWLAESLFGRR---
>488-FS15P
M-YYKFTFGSFFVGLIVLIIGAVMTVYHQKLADNLASGISSYERFKFWGLVVCGVGFGIMLCLHTIPLGWLAESLFGRR---
>488-FS05PB
M-YYKFTFGSFFVGLIVLIIGAVMTVYHQKLADNLASGISSYERFKFWGLVVCGVGFGIMLCLHTIPLGWLAESLFGRR---
>488-FS03P
M-YYKFTFGSFFVGLIVLIIGAVMTVYHQKLADNLASGISSYERFKFWGLVVCGVGFGIMLCLHTIPLGWLAESLFGRR---
>488-CM010
M-YYKFTFGSFFVGLIVLIIGAVMTVYHQKLADNLASGISSYERFKFWGLVVCGVGFGIMLCLHTIPLGWLAESLFGRR---
>488-CM006
M-YYKFTFGSFFVGLIVLIIGAVMTVYHQKLADNLASGISSYERFKFWGLVVCGVGFGIMLCLHTIPLGWLAESLFGRR---
>488-CM002
M-YYKFTFGSFFVGLIVLIIGAVMTVYHQKLADNLASGISSYERFKFWGLVVCGVGFGIMLCLHTIPLGWLAESLFGRR---
>488-CM001
M-YYKFTFGSFFVGLIVLIIGAVMTVYHQKLADNLASGISSYERFKFWGLVVCGVGFGIMLCLHTIPLGWLAESLFGRR---
>488-FS07P
M-YYKFTFGSFFVGLIVLIIGAVMTIYHQKLADNLASGISSYERFKFWGLVVCGVGFGIMLCLHTIPLGWLAESLFGRR---
>488-AC001
M-YYKFTFGSFFVGLIVLIIGAIMTVYHQKLADNLASGISSYERFKFWGLVVCGVGFGIMLCLHTIPLGWLAESLFGRR---
>488-AC002
M-YYKFTFGSFFVGLIVLIIGAIMTVYHQKLADNLASGISSYERFKFWGLVVCGVGFGIMLCLHTIPLGWLAESLFGRR---
>488-FS04P
M-YYKFTFGSFFVGLIVLIIGAIMTVYHQKLADNLASGISSYERFKFWGLVVCGVGFGIMLCLHTIPLGWLAESLFGRR---
>352-SDRN
M-LYQFSFGSLFFGILVLIAGGIVVVFHQKLADNLGSGVSSYDRFKFWGLVTCGVGFAIMLSLHTIPLNWLLNSLFGGGL--
>352-SDRO
M-LYQFSFGSLFFGILVLIAGGIVVVFHQKLADNLGSGVSSYDRFKFWGLVTCGVGFAIMLSLHTIPLNWLLNSLFGGGL--
>352-SDRQ
M-LYQFSFGSLFFGILVLIAGGIVVVFHQKLADNLGSGVSSYDRFKFWGLVTCGVGFAIMLSLHTIPLNWLLNSLFGGGL--
>352-SDRP
M-LYQFSFGSLFFGILVLIAGGIVVVFHQKLADNLGSGVSSYDRFKFWGLVTCGVGFAIMLSLHTIPLNWLLNSLFGGGL--
>952-TM7x
M-LYQFSFGALFFGILIMTAGGLVVIFHQKLADNLGGGISSYERFKFWGLITCGVGFAIMLSLHTIPLNWLLNSLFGGGL--
>952-FS07A
M-LYQFSFGALFFGILIMTAGGLVVIFHQKLADNLGGGISSYERFKFWGLITCGVGFAIMLSLHTIPLNWLLNSLFGGGL--
>952-FS06A
M-LYQFSFGALFFGILIMAAGGLVVIFHQKLADNLGGGVSSYERFKFWGLITCGVGFVIMLSLHTIPLNWLLNSLFGGGL--
>952-FS10A
M-LYQFSFGALFFGILIMAAGGLVVIFHQKLADNLGGGVSSYERFKFWGLITCGVGFAIMLSLHTIPLNWLLNSLFGGGL--
>952-FS09A
M-LYQFSFSALFFGILIMTAGGLVVIFHQKLADSLGGGVSSYERFKFWGLITCGVGFAIMLSLHTIPLNWLLNSLFGGGL--
>952-FS04A
M-LYQFSFSALFFGILIMTAGGLVVIFHQKLADNLGGGVSSYERFKFWGLITCGVGFAIMLSLHTIPLNWLLNSLFGGGL--
>353-SDRL
M-LYEFSVQSFFVGVLIIIAGAIGVVYHQKLADNLADGLNSYDKFKFWGLVVCGIGFAVMLSLHTIPLNWIVQSVFSNGVR-
>957-BB001
M--YEFSFTAFGVGLLILGAGAVFTVYHQKIADNLAGGVSSYDRFKMWGLITCGVGFAVMLSLHSIILNLLIGVFFRG----
>957-SB004
M--YEFSFTAFGVGLLILGAGAVFTVYHQKIADNLAGGVSSYDRFKMWGLITCGIGFAVMLSLHSIILNLLIGVFFRG----
>957-D8G53
M--YEFSFTAFGVGLLILGAGAVFTVYHQKIADNLAGGVSSYDRFKMWGLITCGIGFAVMLSLHSIILNLLIGVFFRG----
>NonOral-JGI-L20
M-SYEFSFGSFFIGLLILIAGIAFVKWHQQIADNLASGVSSYDRFKLWALITCGLGSLVMLNLHIFLLTWFFSMLFPGR---
>351-SDRH
M-DWNFSFSWVFIGLIIVIVGGIMVAKYQEISNNFLSGVSSYERVKFWGLIAILLGLVVMSNLHIFLLTLLVQAIFKR----
>364-SDRG
M-QWNFSFGWMIIGLLITAISGLIISKYQTISDNMLSGVSSYDRVKFWGLIGVGLGLAVTANLHTLFLSLLVSIVFKR----
>371-SDRJ
M-QWNFSFGWMLIGLIITTLSGLVVAKYQVISDNMLSGVSSYDRVKFWGLIGVGLGLAVTANLHTFFLTILVSLLFKR----
>367-SB002
M-QWNFSFGWMFIGLLITAISGLVVAKYQTISDNMLSGVSSYDRVKFWGLIGIGLGLAVTANLHTFFLTILVGLLFKR----
>367-SB004
M-QWNFSFGWMFIGLLITAISGLVVAKYQTISDNMLSGVSSYDRVKFWGLIGIGLGLAVTANLHTFFLTILVGLLFKR----
>NonOral-S_aalbor
M-TYEFSWTWFGIGFLILLAGAALTVWYRQIADNLGSGVSSYERYKLWGLIGCGIGLLTMLNLHTLILNMLIGGLFHR----
>346-SDSA
M-VYEFSWFSFLIGIIILICGAALTVWYQQIADNFGSGVGSYERYRLCGLIACALGFVVMLNLHTLLLKLFFSLFFSGISRE
>346-SDRZ
M-VYEFSWFSFLIGIIILICGAALTVWYQQIADNFGSGVGSYERYRLCGLIACALGFVVMLNLHTLLLKLFFSLFFSGISRE
>349-PM007
M-TYTFSWTSFIIGFMILCTGGAVTLWHRQLADMFGGGVGSYSRYQLYGLIACGVGIVVMVNLHELLLLTFFSLFFGGNR--
>955-PM004
M-EYTFSWGAFIFGLLILLGGGAFTLWYRQIADALGSGVVSYNRYLLYGLIACSVGILIMLNLHAFILHLILSQFFGRS---
>955-CM003
M-EYTFSWGAFIFGLLILLGGGAFTLWYRQIADALGSGVVSYNRYLLYGLIACSVGILIMLNLHAFILHLILSQFFGRS---
>955-CM009
M-EYTFSWGAFIFGLLILLGGGAFTLWYRQIADALGSGVVSYNRYLLYGLIACSVGILIMLNLHAFILHLILSQFFGRS---
>955-FS06P
M-EYTFSWGAFIFGLLILLGGGAFTLWYRQIADALGSGVVSYNRYLLYGLIACSVGILIMLNLHAFILHLILSQFFGRS---
>955-FS14P
M-EYTFSWGAFIFGLLILLGGGAFTLWYRQIADALGSGVVSYNRYLLYGLIACSVGILIMLNLHAFILHLILSQFFGRS---
>955-FS17P
M-EYTFSWGAFIFGLLILLGGGAFTLWYRQIADALGSGVVSYNRYLLYGLIACSVGILIMLNLHAFILHLILSQFFGRS---
>NonOral-GWC2011
M-DYEFSIPWFVVGLIITALGGLFIKYHMFVADNFGGGAGSYDRYKLAALIMVGVGLVAMINLHTLLLGLIFGSLFDGIRNG
>350-SDRK
MVGHTFNFGSFFLGLLIVGLAVAFIKYHKFFADNFGKGAASYERYKLYGLIAIGFGLLLATNLLEIFGEMLVRIIFRT----
>348-TM7a
M-KYEFNFGWFIGGLFIVIASVVFLRFHRQIADNMGSGIADYEKYRLYGLISIGVGFICMTNIAPLLLGIVLDMLFKGGNN-
>348-SDRW
M-KYEFNFGWFIGGLFIVIASVVFLRFHRQIADNMGSGIADYEKYRLYGLISIGVGFICMTNIAPLLLGIVLDMLFKGSNK-
>348-SDRX
M-KYEFNFGWFIGGLFIVIASVVFLRFHRQIADNMGSGIADYEKYRLYGLISIGVGFICMTNIAPLLLGIVLDMLFKGSNK-
>356-PRLO
M---QFNIGSFILGFMVMVAGLLLARFYKWVADNFGSGAASYSRYKMVGMVTSVVGLLMMFNLHTIILDLIGNAFFGGVRR-
>356-PRLN
M---QFNIGSFILGFMVMVAGLLLARFYKWVADNFGSGAASYSRYKMVGMVTSVVGLLMMFNLHTIILDLIGNAFFGGVRR-
